# Supplementary material for: Consistent Differential Expression Pattern (CDEP) on microarray to identify genes related to metastatic behavior
Source: BMC Bioinformatics. 2011 Nov 11;12:438. doi: 10.1186/1471-2105-12-438 (PMC3251006; doi:10.1186/1471-2105-12-438)
Supplement: Additional file 2 — Results from the simulation data. The statistical power and Type I error rate are compared for the three meta-analysis approaches on simulation data. [file 1471-2105-12-438-S2.XLSX]

## Sheet: FixedFDR
p	q	a4	FDR (fixed)	CDEP_power	CDEP_type_I_error	CDEP_1-precision	MP_power	MP_type_I_error	MP_1-precision	RP_power	RP_type_I_error	RP_1-precision
0.1	0.1	1	0.01	0.0536374204302075 ( 0.00165218898193617 )	4.06124958142847e-06 ( 2.70750223288973e-06 )	0.000771129383242541 ( 0.000519702917038584 )	0.00159053056243898 ( 0.000152188127784226 )	0 ( 0 )	0 ( 0 )	0.232880591949742 ( 0.00192210594434002 )	0.0228102308862467 ( 0.000161344878332037 )	0.46888781766219 ( 0.00402821640549378 )
			0.02	0.0876935592861 ( 0.0044580999082967 )	2.43764459472899e-05 ( 1.16455295417271e-05 )	0.00227084370967985 ( 0.00101356575479193 )	0.024687453328194 ( 0.0086886270612086 )	6.09809836712136e-06 ( 4.33887223739695e-06 )	0.00092474242776357 ( 0.000651755774488226 )	0.233319078020799 ( 0.00193892080870386 )	0.0228325805822886 ( 0.000161697258139383 )	0.468664519039705 ( 0.00406071931222231 )
			0.03	0.226303420994121 ( 0.00670963281308908 )	9.14902492026904e-05 ( 1.18384072005391e-05 )	0.00365487282063715 ( 0.000492053257928205 )	0.0696279164830916 ( 0.00133472327140993 )	2.03140450058774e-05 ( 6.05452936545096e-06 )	0.00263034491771498 ( 0.000786578738054506 )	0.233960218636145 ( 0.00190764866990665 )	0.0228488422929590 ( 0.000159913731627572 )	0.468156888921953 ( 0.00402101456553004 )
			0.04	0.248809694156436 ( 0.00200076189771586 )	0.000117926718967210 ( 1.68258793049169e-05 )	0.00424229103758821 ( 0.00061989238131308 )	0.0813429999819521 ( 0.00126105317963505 )	2.23471438551435e-05 ( 5.62253825500723e-06 )	0.00247022741587608 ( 0.000628016749884301 )	0.234837507537726 ( 0.00195227505038954 )	0.0228630632653913 ( 0.000161044737442939 )	0.467383380101932 ( 0.00408322785984459 )
			0.05	0.261707332733835 ( 0.00240176816019408 )	0.000229743834721943 ( 2.05941885383206e-05 )	0.00783251327269514 ( 0.000735717772279654 )	0.0893473966745799 ( 0.00119007884599758 )	2.84396960508068e-05 ( 6.90088038373294e-06 )	0.00288235370989168 ( 0.000717162262063675 )	0.235865478609444 ( 0.00194173233421821 )	0.0228854165314489 ( 0.000158413489599746 )	0.466539619781428 ( 0.00401046031263645 )
			0.06	0.264189147036887 ( 0.00190193315783683 )	0.000250080902157139 ( 2.54090716723862e-05 )	0.00843234425250676 ( 0.00088597391601925 )	0.0958335841172624 ( 0.00138677481204448 )	3.25047782351194e-05 ( 7.53798942391467e-06 )	0.00304354617940548 ( 0.00070804805608433 )	0.237529456353533 ( 0.00198434469511054 )	0.0229158768114279 ( 0.000160352099070386 )	0.46512403613163 ( 0.00407819764955029 )
			0.07	0.267220728107612 ( 0.00217662890385011 )	0.000374068362236018 ( 2.64727662549022e-05 )	0.0124106136074294 ( 0.000886430632908213 )	0.101781071432345 ( 0.00132112656553909 )	3.65762737780815e-05 ( 8.46238755055865e-06 )	0.00322359976438765 ( 0.000752251721920627 )	0.238959342131179 ( 0.00193218146442699 )	0.0229503883767776 ( 0.000166465507743552 )	0.463997037883505 ( 0.00406370183098495 )
			0.08	0.274338012323164 ( 0.00279149120780856 )	0.000475759777727353 ( 3.17631407732884e-05 )	0.0153250659410967 ( 0.00103909753546878 )	0.106432406573130 ( 0.00145574861571604 )	4.06404057810889e-05 ( 9.58125668558924e-06 )	0.00341554218302084 ( 0.000801944310440866 )	0.240314312781758 ( 0.00186360119256366 )	0.0229971319203800 ( 0.000163218105594007 )	0.463093367579321 ( 0.00399196157045597 )
			0.09	0.277862322741221 ( 0.00252574351870821 )	0.000516403847022211 ( 3.31843191837755e-05 )	0.0164216416168603 ( 0.00108831956028702 )	0.110656716522449 ( 0.00165575261911820 )	4.06404057810889e-05 ( 9.58125668558924e-06 )	0.00329457429097278 ( 0.000776677531479358 )	0.2420917765685 ( 0.00185769456473033 )	0.0230296316431820 ( 0.000162806273358355 )	0.461612119659792 ( 0.00395028112242876 )
			0.1	0.278151392298583 ( 0.00230024680201134 )	0.000530648861267225 ( 4.08216546110381e-05 )	0.0168585500794432 ( 0.00135322598482506 )	0.114142493275281 ( 0.00178296256461639 )	4.87666127767446e-05 ( 8.1317855593296e-06 )	0.00384698724977368 ( 0.000634237517119567 )	0.244021183746052 ( 0.00187213338739993 )	0.0230743243330908 ( 0.000165992842934145 )	0.460119262124428 ( 0.00385380173603887 )
			0.11	0.278151392298583 ( 0.00230024680201134 )	0.000530648861267225 ( 4.08216546110381e-05 )	0.0168585500794432 ( 0.00135322598482506 )	0.117102831664855 ( 0.00180482566524564 )	5.28334721095697e-05 ( 8.6796034518816e-06 )	0.00404247206096424 ( 0.000648595770143195 )	0.245467833127036 ( 0.00186020700927201 )	0.0231109132766239 ( 0.000165245530171529 )	0.459044137744926 ( 0.00383026476176706 )
			0.12	0.279327302018233 ( 0.00238552001356932 )	0.00068112047661488 ( 6.18722084074607e-05 )	0.0213518862183389 ( 0.00187588404246194 )	0.119868048514705 ( 0.00188241188681744 )	6.09556981366483e-05 ( 9.0897109817938e-06 )	0.00458570792606235 ( 0.000685228251807102 )	0.247406539617345 ( 0.00183811633756531 )	0.0231414108369760 ( 0.000161196771745072 )	0.45741997748153 ( 0.00383544974776486 )
			0.13	0.282707757741505 ( 0.00273870927796272 )	0.000929050102022403 ( 4.62368528254797e-05 )	0.0285905962866928 ( 0.00129170405923997 )	0.122196994198444 ( 0.00189684105996161 )	6.50232218108098e-05 ( 1.08451696695569e-05 )	0.00479609351711421 ( 0.000801946665074498 )	0.249643095788421 ( 0.00188154545356850 )	0.0232043770051394 ( 0.00016446115565464 )	0.455862096165207 ( 0.00383479951408473 )
			0.14	0.285190659202190 ( 0.00242416813760824 )	0.00106320572586515 ( 4.08911186804639e-05 )	0.0324125526517122 ( 0.00135888608942377 )	0.124409866555959 ( 0.00188360077346765 )	6.70562379936186e-05 ( 1.17600391874164e-05 )	0.00484875764842624 ( 0.000843354581736672 )	0.251805875661497 ( 0.00183699659515662 )	0.0232450350074978 ( 0.000158695386756382 )	0.454156680518208 ( 0.00372786139330334 )
			0.15	0.286172771885789 ( 0.00204664500031390 )	0.00107946394611943 ( 4.73729151849748e-05 )	0.0327652259820795 ( 0.00149859282306938 )	0.126513622029113 ( 0.00185576031470402 )	7.51689032807131e-05 ( 1.35578276428922e-05 )	0.00534830044865384 ( 0.000961644171360864 )	0.254242052762258 ( 0.00188456429647312 )	0.0233222435054351 ( 0.000160372305404532 )	0.452594945803293 ( 0.00376164769980580 )
			0.16	0.289888570480186 ( 0.00316982977379239 )	0.00114456190864571 ( 5.50753220148621e-05 )	0.0341979963093702 ( 0.00155879165901134 )	0.128509692488283 ( 0.00186478889963619 )	7.51689032807131e-05 ( 1.35578276428922e-05 )	0.00526591900409873 ( 0.000948294099962604 )	0.256825231099039 ( 0.00183196563847530 )	0.0233791345653702 ( 0.000165242781327157 )	0.450687982923893 ( 0.00373140443484125 )
			0.17	0.305310765484130 ( 0.0047449954051696 )	0.00139053715913437 ( 5.45829618414278e-05 )	0.0392352111850862 ( 0.00133769023340516 )	0.130285026196013 ( 0.00186587357006486 )	8.12648535427931e-05 ( 1.35416912489423e-05 )	0.0056263720172803 ( 0.000934294383759865 )	0.259281127597598 ( 0.00188878509153779 )	0.0234319910394840 ( 0.000163079253188879 )	0.448896517539122 ( 0.00369462911029056 )
			0.18	0.318225270520043 ( 0.00433937472205527 )	0.00159177098533447 ( 3.06396788411324e-05 )	0.0430148481796951 ( 0.000971882528189097 )	0.131565927289609 ( 0.00183217803614851 )	9.344225774277e-05 ( 1.60533239938671e-05 )	0.00639304153625018 ( 0.00110733388324738 )	0.26195444309624 ( 0.0018000484275629 )	0.0234848178987232 ( 0.000162353857391684 )	0.446911544744034 ( 0.00365161747510913 )
			0.19	0.326398597640667 ( 0.00287292456410895 )	0.00175031577804601 ( 3.77958357055583e-05 )	0.0459627755469893 ( 0.00117452065462478 )	0.132697699498742 ( 0.00193766815555296 )	9.7503448005792e-05 ( 1.70402581995869e-05 )	0.00662190482656788 ( 0.00117716739654867 )	0.264500979052475 ( 0.00185797773697941 )	0.0235681561129622 ( 0.000168273701768657 )	0.445395686160659 ( 0.00363535742390351 )
			0.2	0.330636556864633 ( 0.00240582592873822 )	0.00183772524576997 ( 5.10952611599204e-05 )	0.0475454812548936 ( 0.00144463037504970 )	0.133885533202772 ( 0.00195663017907785 )	0.000111722001555762 ( 1.869011307783e-05 )	0.00750976470190083 ( 0.00127717188430748 )	0.267085554367912 ( 0.00177237391924872 )	0.0236169226784987 ( 0.000170362221158376 )	0.443496744781922 ( 0.00349237403556354 )
			0.21	0.331784342685081 ( 0.0019892335550763 )	0.00186620449071085 ( 6.21840895533626e-05 )	0.0480761609350457 ( 0.00167793134196428 )	0.135041071172039 ( 0.00194489513864506 )	0.000119841992630665 ( 1.94468429891841e-05 )	0.00798302386350911 ( 0.00132109217056489 )	0.270106852367192 ( 0.00180706867356355 )	0.0236718106217711 ( 0.000165940492407999 )	0.441298224161713 ( 0.00339525525195721 )
			0.22	0.331784342685081 ( 0.0019892335550763 )	0.00186620449071085 ( 6.21840895533626e-05 )	0.0480761609350457 ( 0.00167793134196428 )	0.135956750143711 ( 0.00192972314392747 )	0.000123901340293495 ( 1.9444726786576e-05 )	0.00820786216015622 ( 0.00132030642537223 )	0.272738337491419 ( 0.00187890213237054 )	0.0237469648086051 ( 0.000165612463280196 )	0.439695574020001 ( 0.00349901611685441 )
			0.23	0.347262037111859 ( 0.00600541292121688 )	0.00207767642292492 ( 4.64747297692277e-05 )	0.0510048823595378 ( 0.0010795579992304 )	0.136724636892093 ( 0.00189554433930026 )	0.000134056409312407 ( 2.14017182396211e-05 )	0.00884046325513634 ( 0.00144793615763372 )	0.275663972352705 ( 0.00188189166065221 )	0.023805914836291 ( 0.000159445095145550 )	0.437682610521072 ( 0.00347490085301765 )
			0.24	0.39056988653795 ( 0.00662923889083237 )	0.00279513508702095 ( 6.90498653934761e-05 )	0.0603287799058638 ( 0.00095975726339752 )	0.137656640591216 ( 0.00200513220245474 )	0.000146244026628417 ( 2.21605952163583e-05 )	0.00957198950141175 ( 0.00149141440290415 )	0.278770615144459 ( 0.00193560964226718 )	0.0238688819461967 ( 0.000162207359926118 )	0.435578642385609 ( 0.00357826203655727 )
			0.25	0.413303931004274 ( 0.00195167454455276 )	0.00319369773385836 ( 6.99241232678585e-05 )	0.0648282837077233 ( 0.00129096387378033 )	0.138443878458266 ( 0.00203525328383386 )	0.000152342001124322 ( 2.38507271995326e-05 )	0.00991579387106437 ( 0.0015853003587877 )	0.281794200535265 ( 0.00191726018230365 )	0.0239258047388918 ( 0.000156835967398321 )	0.433514877866379 ( 0.00351302425464095 )
			0.26	0.42261090537699 ( 0.00126964170750486 )	0.00333595952629136 ( 8.4863893492373e-05 )	0.0661077343996895 ( 0.00147233053550985 )	0.139193634193698 ( 0.00201303506005358 )	0.000164533902530373 ( 2.38827194341508e-05 )	0.0106309945079496 ( 0.00158030872216698 )	0.285003240035651 ( 0.00201655586709798 )	0.0240192671964415 ( 0.000159299468524891 )	0.431694924359113 ( 0.00342275319251244 )
			0.27	0.452093770140127 ( 0.00937810048163594 )	0.00366734533622105 ( 0.000130192428975278 )	0.0677571083806703 ( 0.00148330021514016 )	0.139961913228358 ( 0.00203795282945290 )	0.000172660421747268 ( 2.53298510149273e-05 )	0.0110787816862498 ( 0.00165695211926996 )	0.288321747882071 ( 0.00187675780945880 )	0.0241106794339561 ( 0.000164907914153235 )	0.429775331865165 ( 0.00333364150531481 )
			0.28	0.528465470810823 ( 0.00994137792457234 )	0.00447664968268234 ( 0.000138110609579802 )	0.0706129692536235 ( 0.00131403839518163 )	0.141040317614676 ( 0.00207207574157523 )	0.000192982331533842 ( 2.32452711195761e-05 )	0.0122677521924595 ( 0.00153028352438745 )	0.29139206521987 ( 0.00176651685833317 )	0.0241980727052805 ( 0.000164927889636321 )	0.428061899033351 ( 0.00334189186442473 )
			0.29	0.586915108601192 ( 0.00403559049968571 )	0.00531206182623423 ( 0.000140595552772256 )	0.075097031227048 ( 0.00154555513693022 )	0.141643497630137 ( 0.00209204325666423 )	0.000199068093991934 ( 2.61109833756761e-05 )	0.0126077051822081 ( 0.00172008411991292 )	0.294944793640498 ( 0.00183118026014239 )	0.0242793431605556 ( 0.000174457068287157 )	0.425915604056659 ( 0.00340308488198252 )
			0.3	0.619252756924812 ( 0.00449192695463093 )	0.00592809318594358 ( 0.000153578462675908 )	0.0790912026818903 ( 0.00147383749505000 )	0.142321750787615 ( 0.00209486851768793 )	0.000211266485130713 ( 2.75565415662006e-05 )	0.0132846704553329 ( 0.00177544579809996 )	0.298386265613179 ( 0.00195109029232423 )	0.024350438046093 ( 0.000170900746426854 )	0.423804811285881 ( 0.00346865619329960 )
			0.31	0.649648669037707 ( 0.00264793281279328 )	0.00644661921515939 ( 0.000157744365195626 )	0.0817450893645076 ( 0.00145861206873408 )	0.143127658480076 ( 0.00203940257123212 )	0.000229546770655540 ( 2.7352643826843e-05 )	0.0143277743452623 ( 0.00175651875180078 )	0.301843943550843 ( 0.00188480603599981 )	0.0244459645691614 ( 0.000170978914037999 )	0.421945429960150 ( 0.00345372314367095 )
			0.32	0.67069382676322 ( 0.00286009617178889 )	0.00700173682044003 ( 0.000178631636258604 )	0.0856142736312117 ( 0.00156811813148174 )	0.144172678267576 ( 0.00212875321986170 )	0.000233601267367108 ( 2.81962505526343e-05 )	0.0144740669258792 ( 0.00179522064743218 )	0.305444059817632 ( 0.00209931261335044 )	0.0245394290037374 ( 0.000170477724810132 )	0.419999117954263 ( 0.00359146318135297 )
			0.33	0.684755594920644 ( 0.00199792654445539 )	0.00753842183189136 ( 0.000178443035118598 )	0.0898808728952868 ( 0.00160142227669122 )	0.144815549092755 ( 0.00217372590007536 )	0.000251886269300692 ( 2.75195316334444e-05 )	0.0154877401544278 ( 0.00172518890903226 )	0.309954067770764 ( 0.00190482953550276 )	0.0246389532049504 ( 0.000178616347099166 )	0.417400963644302 ( 0.00350378962977671 )
			0.34	0.689955313113481 ( 0.00186688957305437 )	0.00791845758113324 ( 0.00015391970648305 )	0.0933689950703986 ( 0.00134734098434312 )	0.145624117328786 ( 0.00217299514763025 )	0.000257984120582501 ( 2.78295612851269e-05 )	0.0157542336534123 ( 0.00171172539403582 )	0.314375078396056 ( 0.00194101200346160 )	0.0247690119839243 ( 0.000178836656151315 )	0.415235917595424 ( 0.00328672338778533 )
			0.35	0.691384313017665 ( 0.00177545598315591 )	0.00808504806631275 ( 0.000139312399468458 )	0.0949845661901964 ( 0.00123955343769959 )	0.146796180649618 ( 0.00215479278654165 )	0.00026407883539347 ( 2.66423906942526e-05 )	0.0160111858857504 ( 0.00165083734794170 )	0.318167147022598 ( 0.00196657513204457 )	0.0248827854311943 ( 0.000184800920529177 )	0.413434097141004 ( 0.00319705279163817 )
			0.36	0.691384313017665 ( 0.00177545598315591 )	0.00809924512143789 ( 0.000131639455772876 )	0.0951402588581573 ( 0.00115979862069723 )	0.147602019591380 ( 0.00209135428899606 )	0.000276271735418695 ( 2.68531433661342e-05 )	0.0166904776069538 ( 0.00170852682037370 )	0.321904243958383 ( 0.00201530723843527 )	0.025016887886973 ( 0.000180727094079556 )	0.411912088199533 ( 0.00321407953062037 )
			0.37	0.691384313017665 ( 0.00177545598315591 )	0.00809924512143789 ( 0.000131639455772876 )	0.0951402588581573 ( 0.00115979862069723 )	0.148499315710269 ( 0.00210276722772157 )	0.000302677745643584 ( 3.12909839979311e-05 )	0.0181360591737393 ( 0.00196114799761462 )	0.326415946193940 ( 0.00198273951430259 )	0.0251529749069009 ( 0.000188478038242834 )	0.409848888069834 ( 0.00314891151484637 )
			0.38	0.691384313017665 ( 0.00177545598315591 )	0.00809924512143789 ( 0.000131639455772876 )	0.0951402588581573 ( 0.00115979862069723 )	0.149894264322260 ( 0.00211875571809127 )	0.000323008012835917 ( 3.05607476091716e-05 )	0.0191442708627652 ( 0.00189976785547536 )	0.331187390936367 ( 0.00203901559270490 )	0.0252667294435024 ( 0.000198325252505175 )	0.407432766014815 ( 0.00333903801561879 )
			0.39	0.691384313017665 ( 0.00177545598315591 )	0.00809924512143789 ( 0.000131639455772876 )	0.0951402588581573 ( 0.00115979862069723 )	0.150994105181321 ( 0.00209017273279311 )	0.000341299553582784 ( 3.16513655693248e-05 )	0.0200446888083051 ( 0.00194295693314546 )	0.335587489184826 ( 0.00221792326944558 )	0.0254007807801805 ( 0.000207970064781830 )	0.405527214760097 ( 0.0033707872941585 )
			0.4	0.691384313017665 ( 0.00177545598315591 )	0.00809924512143789 ( 0.000131639455772876 )	0.0951402588581573 ( 0.00115979862069723 )	0.152278097698360 ( 0.00217754899716852 )	0.000357555233565844 ( 3.11246850299776e-05 )	0.0207881503849225 ( 0.00188326183960221 )	0.339743775871537 ( 0.00218038205651863 )	0.0255551652125455 ( 0.000215126289831602 )	0.404015123263137 ( 0.00336862578720893 )
			0.41	0.691384313017665 ( 0.00177545598315591 )	0.00809924512143789 ( 0.000131639455772876 )	0.0951402588581573 ( 0.00115979862069723 )	0.153547118761496 ( 0.00219199133166063 )	0.000369742604035746 ( 3.03177478629041e-05 )	0.0212847106604695 ( 0.00178963023399298 )	0.344780495006375 ( 0.00220502847415024 )	0.0257380643175752 ( 0.000217475640404784 )	0.402188247433726 ( 0.00329046771351045 )
			0.42	0.691384313017665 ( 0.00177545598315591 )	0.00809924512143789 ( 0.000131639455772876 )	0.0951402588581573 ( 0.00115979862069723 )	0.154742308535588 ( 0.00219613995131086 )	0.000408354103884307 ( 3.18808727617507e-05 )	0.0232707974873547 ( 0.00183621426724712 )	0.349354447929784 ( 0.00215937997241233 )	0.0258599822991032 ( 0.000217914385163908 )	0.400157503477283 ( 0.0033448888939693 )
			0.43	0.691384313017665 ( 0.00177545598315591 )	0.00809924512143789 ( 0.000131639455772876 )	0.0951402588581573 ( 0.00115979862069723 )	0.156579863749458 ( 0.00205304769300852 )	0.000426643194041549 ( 3.33599317629794e-05 )	0.0239922930894925 ( 0.00189119811569503 )	0.354529933165838 ( 0.00206462424087282 )	0.0260550700894001 ( 0.000221202446477254 )	0.398428389791421 ( 0.00335531416255189 )
			0.44	0.691384313017665 ( 0.00177545598315591 )	0.00809924512143789 ( 0.000131639455772876 )	0.0951402588581573 ( 0.00115979862069723 )	0.158567739177444 ( 0.00188295946149834 )	0.000471338557314323 ( 3.98215587904564e-05 )	0.0261064591752354 ( 0.00220346888204212 )	0.360155185384351 ( 0.00187866801165973 )	0.0262379434324478 ( 0.000234984162603094 )	0.396317315396524 ( 0.003294656115068 )
			0.45	0.691384313017665 ( 0.00177545598315591 )	0.00809924512143789 ( 0.000131639455772876 )	0.0951402588581573 ( 0.00115979862069723 )	0.16080453379731 ( 0.00182087726087976 )	0.000509931546223604 ( 4.12126255333917e-05 )	0.0278342750164427 ( 0.00230617787349904 )	0.365598654275697 ( 0.00197061784236222 )	0.0264553042303567 ( 0.000238781136153802 )	0.394704505249804 ( 0.00327972189162592 )
			0.46	0.691384313017665 ( 0.00177545598315591 )	0.00809924512143789 ( 0.000131639455772876 )	0.0951402588581573 ( 0.00115979862069723 )	0.163017764515929 ( 0.00200662455161911 )	0.000546503371569336 ( 4.35776888720329e-05 )	0.029416185827786 ( 0.00244667789904161 )	0.371493342086259 ( 0.00205110526032817 )	0.0266564875650055 ( 0.000228442393832247 )	0.392705015679255 ( 0.00324164744429952 )
			0.47	0.691384313017665 ( 0.00177545598315591 )	0.00809924512143789 ( 0.000131639455772876 )	0.0951402588581573 ( 0.00115979862069723 )	0.165567761427413 ( 0.00212189472794885 )	0.000625721712454716 ( 4.48052265602732e-05 )	0.0330409424846922 ( 0.00249108549059432 )	0.377445549204352 ( 0.00181638480067679 )	0.0268779576604662 ( 0.000234322031667064 )	0.390876570976548 ( 0.00314457599111809 )
			0.48	0.691384313017665 ( 0.00177545598315591 )	0.00809924512143789 ( 0.000131639455772876 )	0.0951402588581573 ( 0.00115979862069723 )	0.168107290082093 ( 0.00189646451529909 )	0.000674513566693239 ( 4.14433528826567e-05 )	0.0349390412256844 ( 0.00219987012355731 )	0.382394437890669 ( 0.00169912532749909 )	0.0270811997434865 ( 0.000228105507864877 )	0.389567350592306 ( 0.00297715675231945 )
			0.49	0.693374234827686 ( 0.00185848394805520 )	0.0117205764563754 ( 0.00119355871528237 )	0.130275023132832 ( 0.0110245249478618 )	0.171982741683849 ( 0.00198104849284453 )	0.000745598975246533 ( 5.39577825979761e-05 )	0.0375906269858921 ( 0.00272032145032793 )	0.3882525260078 ( 0.00188528201928426 )	0.0272965732694727 ( 0.000229972724966301 )	0.387845014159883 ( 0.00309163293759551 )
			0.5	0.695095995023192 ( 0.00199264727928136 )	0.0142596010352016 ( 0.00112570238326188 )	0.154333845101314 ( 0.0099728436014867 )	0.175394645454422 ( 0.00168121974496476 )	0.00081062862204834 ( 5.31162562425815e-05 )	0.0399707154534839 ( 0.00263439750712951 )	0.393641701271109 ( 0.00183238643671373 )	0.0274977033968936 ( 0.000242340974272618 )	0.386306707973093 ( 0.00305289324583106 )
0.1	0.1	2	0.01	0.0705773785846173 ( 0.00171243060500824 )	1.01617693858734e-05 ( 4.54039713623441e-06 )	0.00124907930250405 ( 0.000569392577192013 )	0.0119495359924449 ( 0.000518932442218674 )	0 ( 0 )	0 ( 0 )	0.235197670883005 ( 0.00175783211168488 )	0.0232809229349416 ( 0.000198346087835943 )	0.470054652032279 ( 0.00349732631329617 )
			0.02	0.090296947805401 ( 0.00405165549366676 )	3.45349342942676e-05 ( 1.04910603929224e-05 )	0.00343746226429158 ( 0.00101757340508924 )	0.0119680854266871 ( 0.000522625090865737 )	0 ( 0 )	0 ( 0 )	0.244109623737176 ( 0.00185158186292763 )	0.0233053218536522 ( 0.000201182881458565 )	0.461066066353138 ( 0.00350565242296948 )
			0.03	0.258415760089193 ( 0.0213972738976532 )	0.000105687543971998 ( 1.78348003262915e-05 )	0.00371665950915929 ( 0.000695861827435477 )	0.154563462333787 ( 0.0015926221284017 )	5.48953117933312e-05 ( 8.60073131766826e-06 )	0.00317240316729829 ( 0.000486883637739794 )	0.252727439108797 ( 0.00175638326716249 )	0.0233378606759630 ( 0.000198550296413295 )	0.452797971954517 ( 0.0034123558536208 )
			0.04	0.323620175759881 ( 0.00220910889317538 )	0.000158508487378328 ( 1.99962618824899e-05 )	0.00437420744975684 ( 0.000561753568023868 )	0.154819542790728 ( 0.00157981147632387 )	5.693039665637e-05 ( 9.96522369821146e-06 )	0.00327691225327158 ( 0.000553291845887177 )	0.261239000557063 ( 0.00171253287328126 )	0.0233805632819160 ( 0.000203589029275495 )	0.445046501727526 ( 0.00323913568218139 )
			0.05	0.328472808511796 ( 0.00193521123002105 )	0.000298807719031580 ( 2.635702411118e-05 )	0.00809834970800049 ( 0.000726542071651467 )	0.155785751713177 ( 0.00165833028299674 )	5.89608535091619e-05 ( 1.06952061946556e-05 )	0.00336978650928881 ( 0.000590692718370054 )	0.269915495083025 ( 0.00155002210957129 )	0.0234415783719033 ( 0.000203686887603443 )	0.43762218723908 ( 0.00300558694971573 )
			0.06	0.328472808511796 ( 0.00193521123002105 )	0.000298807719031580 ( 2.635702411118e-05 )	0.00809834970800049 ( 0.000726542071651467 )	0.157657698224468 ( 0.00185120389039699 )	6.30228394140708e-05 ( 1.22881033398469e-05 )	0.00356916834165814 ( 0.000691093413543193 )	0.278679336667882 ( 0.00150850501022568 )	0.0235167911190782 ( 0.000203865675501297 )	0.430559834860856 ( 0.00308844820097558 )
			0.07	0.330036716124941 ( 0.00198741884356614 )	0.000494031886155158 ( 3.78606055928715e-05 )	0.0132243741829399 ( 0.000996783935457877 )	0.161959874329491 ( 0.0021411461603707 )	7.52164873954987e-05 ( 1.48555733771759e-05 )	0.00415423972913677 ( 0.000822369032038814 )	0.288212954503133 ( 0.00153267462016464 )	0.0235960903942866 ( 0.000208783989034478 )	0.423152526282306 ( 0.00310517238530608 )
			0.08	0.331389572526955 ( 0.00193161352566446 )	0.000597708410190727 ( 4.0299296419426e-05 )	0.0159076654209665 ( 0.00107453881920349 )	0.168038915284301 ( 0.00227653220748778 )	8.74203816222562e-05 ( 1.66128844031624e-05 )	0.00465626834038084 ( 0.00087723831459573 )	0.298623064317347 ( 0.00171637352861844 )	0.0236794415212585 ( 0.000211134182208742 )	0.415377439026916 ( 0.00305932158869077 )
			0.09	0.331407787463203 ( 0.00193049123855897 )	0.000601769818687194 ( 4.04052255277934e-05 )	0.016014629750908 ( 0.00107991390866096 )	0.175675709972933 ( 0.00247434917897937 )	9.9624941055396e-05 ( 1.58782382394916e-05 )	0.00505858102387462 ( 0.00080841261997804 )	0.30969107413919 ( 0.00199466999900577 )	0.0237506273025447 ( 0.000205956343669591 )	0.407306305664238 ( 0.00291549177589363 )
			0.1	0.331407787463203 ( 0.00193049123855897 )	0.000601769818687194 ( 4.04052255277934e-05 )	0.016014629750908 ( 0.00107991390866096 )	0.182114941444476 ( 0.00226735473185855 )	0.000115882765482462 ( 1.57591593918774e-05 )	0.00566016011456373 ( 0.000757975510087933 )	0.321975426461144 ( 0.00233143674038873 )	0.0238868654626088 ( 0.000208034498288522 )	0.399339474067710 ( 0.00306888009155834 )
			0.11	0.331407787463203 ( 0.00193049123855897 )	0.000601769818687194 ( 4.04052255277934e-05 )	0.016014629750908 ( 0.00107991390866096 )	0.188792690113501 ( 0.00218610721417037 )	0.000121975744339826 ( 1.93924397244436e-05 )	0.00576677710274523 ( 0.000934587973759716 )	0.334844364358995 ( 0.00240861323964287 )	0.0240250571282157 ( 0.000206431563265976 )	0.391346241201161 ( 0.00272082877132244 )
			0.12	0.331701066592254 ( 0.00200154382586392 )	0.000927062385460992 ( 6.35549598016051e-05 )	0.0243895074402459 ( 0.00160076575624871 )	0.194718160440065 ( 0.00200502002610513 )	0.000130113021443498 ( 1.89664456702818e-05 )	0.00596481178679941 ( 0.0008862164594915 )	0.3490338898959 ( 0.00244055707023793 )	0.0241734663162243 ( 0.000209726794809155 )	0.382962324920847 ( 0.00285227369776648 )
			0.13	0.332248696963611 ( 0.00200177117524092 )	0.00109383082460078 ( 6.33282781872232e-05 )	0.028631130859124 ( 0.00160231209829071 )	0.200434878175681 ( 0.00217510096526514 )	0.000144336515310192 ( 1.9965789522834e-05 )	0.00643511461355133 ( 0.000905120066906193 )	0.362376062247405 ( 0.00269702602697438 )	0.0243158290923131 ( 0.000202520001936540 )	0.375527873461304 ( 0.00278300085792387 )
			0.14	0.332449493701865 ( 0.00196085683817978 )	0.00116294377840381 ( 5.75405031070003e-05 )	0.0303832259157144 ( 0.00146237123455168 )	0.206015190119547 ( 0.00206415546333897 )	0.000152470239626156 ( 2.18983902094706e-05 )	0.00660466870125058 ( 0.00095982429542551 )	0.378981703140799 ( 0.00296111477803473 )	0.0244764591380318 ( 0.000203897449277069 )	0.366612267264328 ( 0.00261490339524082 )
			0.15	0.332503784659579 ( 0.00194230320222330 )	0.00117516023107592 ( 5.88514543615098e-05 )	0.0306897994105489 ( 0.00150227777642869 )	0.211385891216296 ( 0.00205748679582877 )	0.000158563436655415 ( 2.18008973930798e-05 )	0.00669695955970719 ( 0.000930033522500078 )	0.394241770390439 ( 0.00278265777563167 )	0.0246451947338079 ( 0.000207929967339661 )	0.359059522507381 ( 0.00248069683089163 )
			0.16	0.333903932043514 ( 0.00295354236220479 )	0.00120155777813462 ( 6.08191815620084e-05 )	0.0312140537276604 ( 0.00149943684839015 )	0.216106329204292 ( 0.00212620420198426 )	0.000172785186179323 ( 2.16739602109187e-05 )	0.0071527810719329 ( 0.00092600279750394 )	0.408033200724165 ( 0.00265446097140607 )	0.0247956701179261 ( 0.000207233506974826 )	0.352561113896173 ( 0.00218694360801597 )
			0.17	0.344459002559912 ( 0.0037469372259855 )	0.00143957925004892 ( 8.22643984099035e-05 )	0.0359719093238668 ( 0.00179773593642304 )	0.220880379672561 ( 0.0021659677371284 )	0.000187008922829176 ( 2.28121753477359e-05 )	0.00757787505905263 ( 0.000958103609389505 )	0.422241479512937 ( 0.00269949755916901 )	0.0249989973000694 ( 0.000209509334994666 )	0.346634252552894 ( 0.00217141846891504 )
			0.18	0.36013708576115 ( 0.00464403093731201 )	0.00177291553665389 ( 0.000100489882733056 )	0.0420471052416015 ( 0.00191636677845720 )	0.225891311027282 ( 0.00203242938388225 )	0.000201246453934611 ( 2.27462921087523e-05 )	0.00796427238617343 ( 0.000932853698663703 )	0.437125026580236 ( 0.00264799582697314 )	0.0251962259411741 ( 0.000203934614858735 )	0.340590235671834 ( 0.00195754087067962 )
			0.19	0.367568310858219 ( 0.00190374440806895 )	0.00198225632647076 ( 6.29680697332355e-05 )	0.0460593941570123 ( 0.00128301133102435 )	0.231010438442623 ( 0.00231401618395729 )	0.000217520110709787 ( 2.24699894467878e-05 )	0.00840838244916028 ( 0.000900873780602703 )	0.450546381691550 ( 0.00233225793216655 )	0.0253751592247722 ( 0.000196676668500251 )	0.335402199577262 ( 0.00188536153312710 )
			0.2	0.367752224520196 ( 0.00188175859388882 )	0.00208185325219967 ( 5.15068520217615e-05 )	0.0482586763669422 ( 0.00103908399445899 )	0.235895443825766 ( 0.00226831901287824 )	0.000231760947561933 ( 2.10330134580699e-05 )	0.00875324597525787 ( 0.000815551266261102 )	0.463991028674522 ( 0.00250465373034029 )	0.0255967500667929 ( 0.000188962773117930 )	0.330809600139858 ( 0.00182662650623959 )
			0.21	0.367862050294584 ( 0.00188578812915639 )	0.00214893954506529 ( 4.50959211794362e-05 )	0.0497346289978859 ( 0.000930690317393443 )	0.241503123254462 ( 0.00214004765525162 )	0.000241931082907099 ( 2.21536890770347e-05 )	0.00891572394087002 ( 0.000832044262651765 )	0.475883364117128 ( 0.00244304693110693 )	0.0258426908424833 ( 0.000192644273348748 )	0.327328556720542 ( 0.00175667693978748 )
			0.22	0.367915801537961 ( 0.00186178890639048 )	0.00215911002172165 ( 4.13794361987691e-05 )	0.0499546950099762 ( 0.000854375047132012 )	0.246262019549807 ( 0.00215877160941152 )	0.000262262926901075 ( 2.08726070044048e-05 )	0.00946152617664187 ( 0.000756175952283342 )	0.488089667410242 ( 0.00210628216469974 )	0.0260236659026619 ( 0.000192966804169957 )	0.32329592388372 ( 0.00177918332743812 )
			0.23	0.367933674638944 ( 0.00185164966067342 )	0.00217335209371656 ( 3.82933004770366e-05 )	0.0502700513097553 ( 0.000805736064498821 )	0.251208753984639 ( 0.00214877338402780 )	0.000274458440356258 ( 2.25181362737013e-05 )	0.00969825987876786 ( 0.000795164593330503 )	0.499782455995462 ( 0.00196569596377148 )	0.0262636063863237 ( 0.000210494671795039 )	0.320128654710264 ( 0.00203615986506278 )
			0.24	0.378989917364127 ( 0.00480616638412919 )	0.00236654999195926 ( 0.000104957111330838 )	0.0528062602542685 ( 0.00158942247098506 )	0.255646516272749 ( 0.00206534624257878 )	0.000300894948600831 ( 2.42096423149988e-05 )	0.0104387391126529 ( 0.000831366758521561 )	0.50960290572588 ( 0.00195272565554973 )	0.0264506311824881 ( 0.000198168647171232 )	0.317451272464255 ( 0.00200955270881902 )
			0.25	0.410590843514535 ( 0.00927131157564248 )	0.00292102135398039 ( 0.000158336521810998 )	0.0596071704671613 ( 0.00217002147056314 )	0.259754299091752 ( 0.00172202446904032 )	0.00032326150911987 ( 2.70186256431491e-05 )	0.0110284840350684 ( 0.000913479515213657 )	0.51852480876503 ( 0.00204329128407232 )	0.0267251096482143 ( 0.000191974563737531 )	0.315936173180164 ( 0.0020313953661542 )
			0.26	0.432600348745563 ( 0.00555762626851214 )	0.00335867053422309 ( 9.55918481506577e-05 )	0.064961473112625 ( 0.00122713962717608 )	0.263758702279741 ( 0.00168372964983588 )	0.00035580055273659 ( 2.71691398157552e-05 )	0.0119403748443218 ( 0.000899024906615465 )	0.5265551362929 ( 0.00202772091673177 )	0.0269731768147041 ( 0.000191011270581952 )	0.314612525812351 ( 0.00197897987647853 )
			0.27	0.442460467561885 ( 0.00231147215958877 )	0.00364328359483232 ( 5.06520759379831e-05 )	0.0687214791118863 ( 0.000878712144452349 )	0.267689349118567 ( 0.00195476671003302 )	0.000376139616504804 ( 2.76858064519439e-05 )	0.0124335416655475 ( 0.00090698655344919 )	0.533199162657631 ( 0.00204632443799641 )	0.0272009040369854 ( 0.000196825883820142 )	0.31372193939919 ( 0.00203155540441159 )
			0.28	0.444529101234539 ( 0.00235814726323797 )	0.00380595839762172 ( 4.67673498899047e-05 )	0.0712664307192856 ( 0.000840204184986723 )	0.271787448162774 ( 0.00195112132442702 )	0.000398514670950637 ( 2.819079700361e-05 )	0.0129614249797284 ( 0.000899716211449152 )	0.539847260072877 ( 0.00197840837060043 )	0.0274347111962030 ( 0.000207190285576729 )	0.312891758807881 ( 0.00203419873992635 )
			0.29	0.448286945155967 ( 0.00229766916185721 )	0.00392195025448436 ( 4.79017617986344e-05 )	0.0727007810378985 ( 0.000762274659855334 )	0.275597279050616 ( 0.00174735560550109 )	0.000437145363694255 ( 2.78818282344275e-05 )	0.0140135105544181 ( 0.00088644004411602 )	0.545726439155771 ( 0.00214584177233101 )	0.0276380692183891 ( 0.000214587741254072 )	0.312153337349699 ( 0.00212753032523177 )
			0.3	0.47392912367098 ( 0.0136966796199146 )	0.00423073947737095 ( 0.000133203508126632 )	0.0740561594885764 ( 0.00068936482323204 )	0.279326504658220 ( 0.00176163720468783 )	0.000487967929575705 ( 2.75000630522933e-05 )	0.0154028429852903 ( 0.000843356770686429 )	0.551663700347548 ( 0.00222810177481902 )	0.0278962808148477 ( 0.000210672311092728 )	0.311828845033355 ( 0.00206632962429862 )
			0.31	0.562355439007899 ( 0.0210289694579985 )	0.00530612520607729 ( 0.000267026028380375 )	0.0776772560316259 ( 0.00127090371503474 )	0.282861804212067 ( 0.00175164394573530 )	0.000518461835205814 ( 2.52805807424983e-05 )	0.0161555344005026 ( 0.000771898041821613 )	0.557711181647866 ( 0.00208487113517603 )	0.0281747766227568 ( 0.000216221533572832 )	0.311619171546422 ( 0.00212792538745919 )
			0.32	0.655670048369276 ( 0.0070807561163703 )	0.00655260387227396 ( 0.000127975235613734 )	0.0822192842471343 ( 0.00111676467127959 )	0.285920989356347 ( 0.00182838289448231 )	0.000550988889370708 ( 2.34288083061009e-05 )	0.0169766384128606 ( 0.000712461947428416 )	0.562453163010853 ( 0.00200220764437976 )	0.0284736308098052 ( 0.000230288850906548 )	0.312059183011563 ( 0.00214095847417200 )
			0.33	0.716216740684193 ( 0.00678945921753127 )	0.00741860591920186 ( 0.000161812891279853 )	0.0849238658263485 ( 0.00127236252897454 )	0.289290263194822 ( 0.00183011069381215 )	0.000597749133516659 ( 2.50768387689412e-05 )	0.0181621103704708 ( 0.000708081471800057 )	0.567663120629116 ( 0.00203674397218905 )	0.0287887699185655 ( 0.000236947341768566 )	0.312439107680046 ( 0.00209926222830139 )
			0.34	0.75718269910733 ( 0.00219415074247218 )	0.00806322693958911 ( 0.000106150206030762 )	0.0871724457076162 ( 0.00121925962994737 )	0.292792680934363 ( 0.00178195236912263 )	0.000646529847677394 ( 2.65812766540115e-05 )	0.0193899134936231 ( 0.000744440047339806 )	0.572507654586028 ( 0.00211881219148132 )	0.0290835930210613 ( 0.000231493338313848 )	0.312807016766493 ( 0.00207977488990090 )
			0.35	0.759103350824166 ( 0.00209813377306441 )	0.00811811158573729 ( 0.000100687622864369 )	0.0875135637397604 ( 0.00118787581174755 )	0.295288024706369 ( 0.00162649719188644 )	0.000697380570359772 ( 2.68529576349107e-05 )	0.0207051985202597 ( 0.000730098718636776 )	0.577096463929709 ( 0.00203474832027573 )	0.0294699632917492 ( 0.000246903559677436 )	0.313922926692134 ( 0.00214704148971353 )
			0.36	0.759103350824166 ( 0.00209813377306441 )	0.00811811158573729 ( 0.000100687622864369 )	0.0875135637397604 ( 0.00118787581174755 )	0.298298329961527 ( 0.00149770934990894 )	0.000752273934733857 ( 2.52630515620143e-05 )	0.0220860910600297 ( 0.000686127286896565 )	0.581324693664304 ( 0.00196282873526548 )	0.0298155682588602 ( 0.000261565206217247 )	0.314854506711051 ( 0.00214037851794998 )
			0.37	0.759103350824166 ( 0.00209813377306441 )	0.00811811158573729 ( 0.000100687622864369 )	0.0875135637397604 ( 0.00118787581174755 )	0.301033946516382 ( 0.00129081944806603 )	0.00080512648627706 ( 2.41697755983265e-05 )	0.0233984141959805 ( 0.000661440910081611 )	0.585894566079555 ( 0.00183677225725527 )	0.0302140791795163 ( 0.000252734543304492 )	0.316034209224808 ( 0.00209956280687697 )
			0.38	0.759103350824166 ( 0.00209813377306441 )	0.00811811158573729 ( 0.000100687622864369 )	0.0875135637397604 ( 0.00118787581174755 )	0.303200892143328 ( 0.00130338380796746 )	0.00084783999664513 ( 2.70830875255191e-05 )	0.0244334341828192 ( 0.000723425426505815 )	0.589796223595394 ( 0.00183580440812188 )	0.0306064553790136 ( 0.000244809406521727 )	0.317391898480010 ( 0.00198199507047239 )
			0.39	0.759103350824166 ( 0.00209813377306441 )	0.00811811158573729 ( 0.000100687622864369 )	0.0875135637397604 ( 0.00118787581174755 )	0.305366881570624 ( 0.00137082200850010 )	0.000900711717408612 ( 2.72975365571362e-05 )	0.0257336302531152 ( 0.000698280490059448 )	0.593732084586657 ( 0.00180021969970625 )	0.0310923455412497 ( 0.000243331381254298 )	0.319364890605382 ( 0.00186308378230459 )
			0.4	0.759103350824166 ( 0.00209813377306441 )	0.00811811158573729 ( 0.000100687622864369 )	0.0875135637397604 ( 0.00118787581174755 )	0.307299117537820 ( 0.00140896719360294 )	0.00094950051836199 ( 3.09107151108420e-05 )	0.0269279757815323 ( 0.000818437885315311 )	0.597647536926913 ( 0.00171243487533934 )	0.0316108515788696 ( 0.000249835640214464 )	0.321531118896719 ( 0.00181924426719655 )
			0.41	0.759103350824166 ( 0.00209813377306441 )	0.00811811158573729 ( 0.000100687622864369 )	0.0875135637397604 ( 0.00118787581174755 )	0.308900824311473 ( 0.00140992087407141 )	0.00100439441792521 ( 3.47243665796717e-05 )	0.0282997506376463 ( 0.000927257731611557 )	0.60147338594355 ( 0.00172709808419024 )	0.0321272333933837 ( 0.000265052544314249 )	0.323673232329818 ( 0.00187937531316640 )
			0.42	0.759103350824166 ( 0.00209813377306441 )	0.00811811158573729 ( 0.000100687622864369 )	0.0875135637397604 ( 0.00118787581174755 )	0.311016734567120 ( 0.00130639363030071 )	0.00108368267803515 ( 3.89573660847842e-05 )	0.0302699142286398 ( 0.00104969364034553 )	0.605679056430194 ( 0.00161061760580032 )	0.0326598839685585 ( 0.000263367198333238 )	0.325752538594596 ( 0.00188405676305022 )
			0.43	0.759103350824166 ( 0.00209813377306441 )	0.00811811158573729 ( 0.000100687622864369 )	0.0875135637397604 ( 0.00118787581174755 )	0.312689581985009 ( 0.00127257016226606 )	0.00116295506656834 ( 4.31287716605322e-05 )	0.0322559514150872 ( 0.00119803722891275 )	0.60995916307657 ( 0.00145690544896388 )	0.0331865116897852 ( 0.000243838235884881 )	0.327726536930896 ( 0.00168693779401671 )
			0.44	0.759103350824166 ( 0.00209813377306441 )	0.00811811158573729 ( 0.000100687622864369 )	0.0875135637397604 ( 0.00118787581174755 )	0.314455419530442 ( 0.00125273294919767 )	0.00121783272706726 ( 4.56301098447163e-05 )	0.0335479195546593 ( 0.00127534093152209 )	0.61398359999587 ( 0.00145121612493166 )	0.0337638794695388 ( 0.000249388378881447 )	0.330083029875045 ( 0.00177362017005690 )
			0.45	0.759103350824166 ( 0.00209813377306441 )	0.00811811158573729 ( 0.000100687622864369 )	0.0875135637397604 ( 0.00118787581174755 )	0.316238739228336 ( 0.00131832267378181 )	0.00129510678075606 ( 4.49382708728979e-05 )	0.0354054894184716 ( 0.00123372729629800 )	0.61831789894629 ( 0.00150480547018588 )	0.0344267400195746 ( 0.000241504670951105 )	0.332833486214875 ( 0.00158425144535491 )
			0.46	0.759103350824166 ( 0.00209813377306441 )	0.00811811158573729 ( 0.000100687622864369 )	0.0875135637397604 ( 0.00118787581174755 )	0.31778695795061 ( 0.00142287881417094 )	0.00137644302822975 ( 4.83362801415917e-05 )	0.0373648103849802 ( 0.00129981823629272 )	0.623039511585556 ( 0.00165737863754169 )	0.0352074028021335 ( 0.000229129916276216 )	0.33613760799264 ( 0.00152071608276056 )
			0.47	0.759103350824166 ( 0.00209813377306441 )	0.00811811158573729 ( 0.000100687622864369 )	0.0875135637397604 ( 0.00118787581174755 )	0.319135365245601 ( 0.00141844066584552 )	0.00145369619246916 ( 4.49940305880352e-05 )	0.0392129079426750 ( 0.00117480355089783 )	0.628065157304828 ( 0.00198198419885407 )	0.0359860684756658 ( 0.000234161760790416 )	0.339234559003598 ( 0.00145483563713686 )
			0.48	0.759103350824166 ( 0.00209813377306441 )	0.00811811158573729 ( 0.000100687622864369 )	0.0875135637397604 ( 0.00118787581174755 )	0.320322245001033 ( 0.00142402808640422 )	0.00154720775492851 ( 4.98201032486972e-05 )	0.0414904684161316 ( 0.00132907076634645 )	0.633518053724853 ( 0.00200718247644292 )	0.0368500659008043 ( 0.000212865197693625 )	0.342630066239479 ( 0.00134756962435421 )
			0.49	0.759267285250395 ( 0.00213663783044955 )	0.00867722513661662 ( 0.000582836152403139 )	0.0926542236967893 ( 0.00536868859280867 )	0.321286387813384 ( 0.0014037012461032 )	0.00163260551431696 ( 5.81671368798766e-05 )	0.0435468846271524 ( 0.00151613093054643 )	0.638256605752705 ( 0.00201985873445586 )	0.0378137673745262 ( 0.000220669120978975 )	0.346777076967881 ( 0.00135765452389823 )
			0.5	0.759377762142312 ( 0.00219520034592949 )	0.00924582963393229 ( 0.000751775298918406 )	0.097922383022956 ( 0.00691898098578138 )	0.322272250020672 ( 0.00137890384216122 )	0.00174851214501485 ( 5.98775197506611e-05 )	0.0463500134589531 ( 0.00151574627937658 )	0.644503227039727 ( 0.00193673269753806 )	0.0387856289944841 ( 0.000237893635126646 )	0.350322056653123 ( 0.00131640614004149 )
0.1	0.2	1	0.01	0.0441644896291205 ( 0.00152225661396143 )	2.28190676128973e-06 ( 2.28190676128973e-06 )	0.000196078431372548 ( 0.000196078431372548 )	0.00248305434126045 ( 0.000114695217404685 )	0 ( 0 )	0 ( 0 )	0.232705521937406 ( 0.000836445443178321 )	0.0233572751873776 ( 0.000286770955482728 )	0.286075017042919 ( 0.00227085985592070 )
			0.02	0.0580632196377269 ( 0.00183287546306594 )	6.84769983954743e-06 ( 4.87219612716801e-06 )	0.000465294971399299 ( 0.000333313514821417 )	0.00445663495971758 ( 0.000126708251221664 )	0 ( 0 )	0 ( 0 )	0.232778612252951 ( 0.000834694843343017 )	0.0233687091678136 ( 0.000287591433856745 )	0.286110205748768 ( 0.00227261683918815 )
			0.03	0.0837991122490363 ( 0.00267803862497657 )	2.05416128346373e-05 ( 6.31611274610253e-06 )	0.000954623038928948 ( 0.000295912479191757 )	0.0057634454450184 ( 0.000119224806586429 )	0 ( 0 )	0 ( 0 )	0.232833442481848 ( 0.000838720206736084 )	0.0233755728497522 ( 0.000288782552423650 )	0.286121339414782 ( 0.00227603889694563 )
			0.04	0.162112578318305 ( 0.00765240039297048 )	6.62190273460969e-05 ( 1.19814239024261e-05 )	0.00160593667471421 ( 0.000286962887348999 )	0.077516558014105 ( 0.0117978959971412 )	2.97371813636374e-05 ( 1.23257094365232e-05 )	0.00123439560004923 ( 0.000507568711391885 )	0.233006783237653 ( 0.000827145838700913 )	0.0233778625939878 ( 0.000290784166871038 )	0.285988800139766 ( 0.00231301097577652 )
			0.05	0.218468776236522 ( 0.00187924166539003 )	9.36428830249067e-05 ( 1.41956781592378e-05 )	0.00172718286100240 ( 0.000270483049795297 )	0.102622431496807 ( 0.000813007135079987 )	4.34534423363246e-05 ( 1.15431311330162e-05 )	0.00167629715021715 ( 0.000439839875501252 )	0.233290402807018 ( 0.000827644878369956 )	0.0233778625939878 ( 0.000290784166871038 )	0.285740383495234 ( 0.00230948515383816 )
			0.06	0.229790821175607 ( 0.00359000544949562 )	0.000180482463517512 ( 2.13612601387098e-05 )	0.00311754063590453 ( 0.000352898572013531 )	0.10887535764412 ( 0.000886126446840047 )	5.26019016995899e-05 ( 1.23287378728933e-05 )	0.00191275210265128 ( 0.000435776311511585 )	0.233565176507485 ( 0.000838856103545546 )	0.023391580479161 ( 0.000291355773167736 )	0.285620525735834 ( 0.00232470822095554 )
			0.07	0.242334697594323 ( 0.00154111868766829 )	0.000230824435161636 ( 1.15776347551760e-05 )	0.00380520972515349 ( 0.000191147850275868 )	0.113900782470195 ( 0.000951504650430555 )	6.17652447602699e-05 ( 1.27952178473847e-05 )	0.00214222544703747 ( 0.000431363415549581 )	0.233884270877374 ( 0.000843034478323009 )	0.0233938702233965 ( 0.000293365663271937 )	0.285360897658336 ( 0.00233691152182961 )
			0.08	0.245403696144587 ( 0.00219239310842323 )	0.000312977119885285 ( 2.64569492291167e-05 )	0.0050796153852404 ( 0.000419799489336176 )	0.118312301989053 ( 0.000998588888985568 )	8.4612271565971e-05 ( 1.08144362127443e-05 )	0.00283600489058246 ( 0.000348162049496232 )	0.234450552713064 ( 0.000863537786336686 )	0.0234030107969543 ( 0.000291961848032891 )	0.284949767039223 ( 0.00233861253969607 )
			0.09	0.256753163098559 ( 0.00269802823265204 )	0.000422634228429857 ( 2.41280476704315e-05 )	0.00656119115287395 ( 0.000368619498602458 )	0.121711954338528 ( 0.00090562435549512 )	8.4612271565971e-05 ( 1.08144362127443e-05 )	0.00275744549144967 ( 0.000339056138521971 )	0.234806721719783 ( 0.000867563336020788 )	0.0234213053952145 ( 0.00029421189722039 )	0.284799040683618 ( 0.00236219631067429 )
			0.1	0.262985641047838 ( 0.00169916772141491 )	0.000468403059138214 ( 2.27721879591649e-05 )	0.00709940126770955 ( 0.000357020525522784 )	0.124580107672868 ( 0.000928425662197408 )	9.14825557108572e-05 ( 1.02405557989534e-05 )	0.00292144590290283 ( 0.000318796183591567 )	0.235263206871382 ( 0.000885871316063453 )	0.0234373175970678 ( 0.000293411678292790 )	0.284543346843584 ( 0.00234237651865270 )
			0.11	0.263223602357249 ( 0.00157884998206719 )	0.000468403059138214 ( 2.27721879591649e-05 )	0.00709282638550719 ( 0.000356979512488023 )	0.126890700300066 ( 0.000937832584005363 )	0.000105203624976953 ( 1.09045440619132e-05 )	0.00330723971357126 ( 0.000346406396297258 )	0.235692391331553 ( 0.000911625482172401 )	0.0234418856918831 ( 0.000292512439608773 )	0.284213474313259 ( 0.0023324350712038 )
			0.12	0.263223602357249 ( 0.00157884998206719 )	0.000468403059138214 ( 2.27721879591649e-05 )	0.00709282638550719 ( 0.000356979512488023 )	0.129165319651326 ( 0.000884222478988423 )	0.000109778661555242 ( 1.22135527371816e-05 )	0.00339005227283702 ( 0.000381681221044437 )	0.236377839081433 ( 0.000899872255099989 )	0.0234533292788343 ( 0.000295723609309283 )	0.283721127957041 ( 0.00237525192161372 )
			0.13	0.264467855774310 ( 0.00180092975291117 )	0.000621262612431914 ( 6.67892462087247e-05 )	0.0093239093632767 ( 0.000995126504379194 )	0.130947333001788 ( 0.000872969995346233 )	0.000118933081904382 ( 1.51936051968645e-05 )	0.00361505325673657 ( 0.000456740608163517 )	0.236953833390238 ( 0.000898691633601531 )	0.0234739176266383 ( 0.000296671227498939 )	0.283404925632036 ( 0.00239070980411823 )
			0.14	0.270106340746998 ( 0.00209308359234327 )	0.000813255417669698 ( 5.71914566025542e-05 )	0.0119236270221736 ( 0.000824157458757562 )	0.132763668285461 ( 0.000827972653095824 )	0.000128080096878261 ( 1.60857895251767e-05 )	0.0038425461130286 ( 0.000482754769583033 )	0.237720468052798 ( 0.000927417392720106 )	0.0234876571518231 ( 0.000296977491248640 )	0.282865229792678 ( 0.00230406490813203 )
			0.15	0.273539895560908 ( 0.00169343363794360 )	0.000888756464958556 ( 5.27966317210094e-05 )	0.0128657258964694 ( 0.00077152799375559 )	0.134315741480471 ( 0.00084908811897667 )	0.000132661113182791 ( 1.48060500915375e-05 )	0.00393389837749093 ( 0.000440637149624228 )	0.238551550608455 ( 0.000913375399552134 )	0.0235059409584001 ( 0.000298588238026058 )	0.282314465273858 ( 0.00231918721108275 )
			0.16	0.273714693769766 ( 0.00159294899044497 )	0.000888756464958556 ( 5.27966317210094e-05 )	0.0128581253385708 ( 0.00077283621483971 )	0.135842791323328 ( 0.000908499533657394 )	0.000141809795344509 ( 1.80043445721146e-05 )	0.00415571066841259 ( 0.0005250712052738 )	0.239427923516947 ( 0.000903720712199763 )	0.0235242384555750 ( 0.000299042819412280 )	0.28173035524264 ( 0.00234630277273822 )
			0.17	0.280129901522332 ( 0.00345140357491265 )	0.000993847740073803 ( 7.32298080713205e-05 )	0.0139797229215192 ( 0.00094509715410307 )	0.137065357647430 ( 0.000850033094331706 )	0.000157817031149761 ( 2.14376980882337e-05 )	0.00458754252108635 ( 0.000629815554777975 )	0.240313729164563 ( 0.000884616716860637 )	0.0235448338617703 ( 0.000298856653724922 )	0.281159316853763 ( 0.00231604402800562 )
			0.18	0.298084243021149 ( 0.00375845920116082 )	0.00129097775651083 ( 8.8999231549429e-05 )	0.0170212679567871 ( 0.00109300972363028 )	0.138070430195004 ( 0.000824804535469941 )	0.000164688991803411 ( 2.31073234436510e-05 )	0.00475163951041496 ( 0.000671433297231212 )	0.241136190170217 ( 0.000928138058581868 )	0.0235608198212313 ( 0.000298949016548338 )	0.280605515217574 ( 0.00226122809250345 )
			0.19	0.309493819731757 ( 0.00304148810126525 )	0.00148522141557824 ( 8.91676481459788e-05 )	0.0188636737496272 ( 0.0010872063083639 )	0.139056775661691 ( 0.000806355940976163 )	0.000176125018546628 ( 2.62336920571137e-05 )	0.00504327667327624 ( 0.000755728207958382 )	0.242049913946461 ( 0.000905847621038271 )	0.0235836972013478 ( 0.000299365424134947 )	0.280038416716179 ( 0.00227814844609511 )
			0.2	0.317383829235142 ( 0.00231321879653166 )	0.00160626156139649 ( 9.53311567101743e-05 )	0.019866391017397 ( 0.00113187885818559 )	0.140279942969525 ( 0.000797464577812118 )	0.000194393381652297 ( 2.34576743016374e-05 )	0.00551781799494944 ( 0.000672690037167488 )	0.243137317897249 ( 0.000956500931861969 )	0.0236065856447642 ( 0.000297657986188702 )	0.2793335190289 ( 0.00225771660496555 )
			0.21	0.322257415485688 ( 0.00183196954069318 )	0.00167485245856771 ( 8.50868334942238e-05 )	0.0204109011566693 ( 0.00102647716090165 )	0.141375341539279 ( 0.00076943525629943 )	0.000208113506582067 ( 2.27501192294688e-05 )	0.00586178324514127 ( 0.00065282920823375 )	0.244342984489401 ( 0.0010286630067375 )	0.0236340114000284 ( 0.000295330849806028 )	0.278574426802224 ( 0.00219900953990272 )
			0.22	0.322524647332352 ( 0.00168559848234116 )	0.00167941627209029 ( 8.40610929085254e-05 )	0.0204515433616272 ( 0.00102023447358539 )	0.142600214301614 ( 0.000762076122504664 )	0.00022412082909335 ( 2.40744984168356e-05 )	0.00625683508050213 ( 0.000687350104138793 )	0.245484686753536 ( 0.00103041189955716 )	0.0236568970563501 ( 0.000295155031716528 )	0.277834036233608 ( 0.00221791557052597 )
			0.23	0.32541296568922 ( 0.00416370753846776 )	0.00171140238098015 ( 7.57203026499732e-05 )	0.0206691669202260 ( 0.000935053251859313 )	0.143495541440509 ( 0.000800036940583074 )	0.000235553600022180 ( 2.62148212874793e-05 )	0.00653227758823437 ( 0.000738383197595512 )	0.246644262417314 ( 0.00102236312794887 )	0.023675176964695 ( 0.000291499795599644 )	0.277045609317210 ( 0.00217165889477286 )
			0.24	0.331173718555754 ( 0.00548237169390471 )	0.00179572294528161 ( 0.000118936394636369 )	0.0212064137586829 ( 0.00120251227564681 )	0.144327483938738 ( 0.00082473385297739 )	0.000246986264074998 ( 2.68180525299629e-05 )	0.0068088121326321 ( 0.000755815649079475 )	0.248014301958268 ( 0.00103341354719055 )	0.0237026191200871 ( 0.000291638378691697 )	0.276170052023777 ( 0.00217970572172682 )
			0.25	0.373853883962816 ( 0.00564478416135833 )	0.00244940028482656 ( 0.000137862081753515 )	0.0255105343004406 ( 0.00119995537302331 )	0.145140540737151 ( 0.000852647016989692 )	0.000269854353952755 ( 2.86979590664809e-05 )	0.00739113869224811 ( 0.000802108042404424 )	0.249347337222348 ( 0.00105905240982067 )	0.023743771245272 ( 0.000296286633515609 )	0.275445429474446 ( 0.00223611663269689 )
			0.26	0.395935069009761 ( 0.00225802389493267 )	0.00281735027218983 ( 0.000107185648786086 )	0.027729928940738 ( 0.00101061454607955 )	0.146098081613458 ( 0.000844116692709231 )	0.000288151998626845 ( 3.05443350521256e-05 )	0.00783602554624192 ( 0.00084395988546284 )	0.250807876087766 ( 0.00102590392792948 )	0.0237689178284474 ( 0.000300558516126663 )	0.274490643719802 ( 0.00229893479363428 )
			0.27	0.407478016937157 ( 0.00138639294720860 )	0.00301159080258995 ( 0.000100573960958014 )	0.0287828463626463 ( 0.00095951874113780 )	0.147357199097232 ( 0.000882066984345855 )	0.000311021726103018 ( 3.34487255353224e-05 )	0.0083778960942811 ( 0.000910704287323772 )	0.252287468729247 ( 0.00104156813371179 )	0.0237986496818142 ( 0.000301623303534159 )	0.273571124175602 ( 0.00234104410006168 )
			0.28	0.41563802721024 ( 0.00421691935621211 )	0.00311202853613499 ( 0.000108893684003452 )	0.0291316954460706 ( 0.000910948595761254 )	0.149055726961244 ( 0.00101550024531835 )	0.000324752344454749 ( 3.26778967128709e-05 )	0.00863615135082767 ( 0.000873754111457032 )	0.253876211619290 ( 0.000996980267368758 )	0.0238421041184032 ( 0.000305309332128703 )	0.272682176958409 ( 0.00231997518720072 )
			0.29	0.448344219753306 ( 0.0110443540837773 )	0.00349538661703594 ( 0.000171763821310130 )	0.0302128658022407 ( 0.000869528386463292 )	0.151028435265884 ( 0.00107336960920549 )	0.000354492310496215 ( 3.45065361664908e-05 )	0.00929296295484097 ( 0.000905209393953253 )	0.255656160671872 ( 0.000913004258513414 )	0.0238764047095461 ( 0.000306753583417568 )	0.271581052823443 ( 0.00233864152364385 )
			0.3	0.524760795801617 ( 0.00761312891890023 )	0.0043551531394765 ( 0.000139590438435817 )	0.0321609754359173 ( 0.000696885286842213 )	0.153066134904749 ( 0.00118194671501069 )	0.000388822903137696 ( 3.62925183029627e-05 )	0.0100539281175172 ( 0.00094375870309854 )	0.257537466945863 ( 0.000933540162618345 )	0.0239084314983707 ( 0.000304130507361421 )	0.270400425318166 ( 0.00232291823502186 )
			0.31	0.561742182025554 ( 0.0035572723112507 )	0.00480990630160979 ( 0.0001271494423956 )	0.0331780300350621 ( 0.000744535091474866 )	0.155452177921560 ( 0.00105457436303419 )	0.000416256174767569 ( 3.91687597397351e-05 )	0.0105913461053022 ( 0.00100496031088060 )	0.259327019041445 ( 0.000957783679414442 )	0.0239449950696820 ( 0.000303205990832042 )	0.269337024320716 ( 0.00227061118874608 )
			0.32	0.592374912883066 ( 0.00359964200793149 )	0.00522822892274208 ( 0.000137731431141966 )	0.0341631186069903 ( 0.000768431573795415 )	0.157626510677802 ( 0.00104519918187388 )	0.000436856091588764 ( 4.08839759773987e-05 )	0.0109533152219892 ( 0.00102979154100150 )	0.261181064668601 ( 0.000936659459485911 )	0.0239861481928625 ( 0.000302118919375802 )	0.268275784862621 ( 0.00227162903689311 )
			0.33	0.620864660761207 ( 0.00338912404716095 )	0.00571037517208985 ( 0.000146151356897198 )	0.0355480743140693 ( 0.000769976042249183 )	0.160395434423090 ( 0.00106573686643324 )	0.000473446006504751 ( 4.06912621927615e-05 )	0.0116611699024785 ( 0.00101598368492684 )	0.263153694686194 ( 0.00100858967778037 )	0.0240410318226648 ( 0.000298432638876988 )	0.267250332184045 ( 0.00217542905321374 )
			0.34	0.643888404521343 ( 0.00325034028587057 )	0.00626096338720823 ( 0.000163755227703811 )	0.0375090786207983 ( 0.000862115214251729 )	0.163139070655177 ( 0.00118446670945111 )	0.000526064571298783 ( 4.34688510766233e-05 )	0.0127391541961331 ( 0.00107935380898804 )	0.264779279944735 ( 0.00093996894698582 )	0.0240776396721092 ( 0.00030876728599426 )	0.266336542078556 ( 0.00224551302327003 )
			0.35	0.661077664591342 ( 0.00246779804771982 )	0.00687135074599262 ( 0.000185749669930648 )	0.0400018767044929 ( 0.000964505390044896 )	0.166363640463838 ( 0.00126951531400811 )	0.000567255286737277 ( 4.59522636558986e-05 )	0.013457081469508 ( 0.00111303464612129 )	0.266761926439695 ( 0.000998295459059552 )	0.0241302672842697 ( 0.000303212650966812 )	0.265311322087581 ( 0.00219144429792909 )
			0.36	0.667832481634399 ( 0.00167715035596860 )	0.00726013004068659 ( 0.00016157495682949 )	0.0417678481034159 ( 0.000828163137160947 )	0.169314414319715 ( 0.00116254654074225 )	0.000610731236662369 ( 5.03603320717153e-05 )	0.0142143073648425 ( 0.00117983353599698 )	0.269246223666572 ( 0.000970693657058707 )	0.0241920214472349 ( 0.000300321082009225 )	0.264007132972774 ( 0.00218625909374129 )
			0.37	0.668482575064061 ( 0.00154053932856942 )	0.0073630066165797 ( 0.000147501841868010 )	0.0422994709607551 ( 0.000762840010957223 )	0.171539960351614 ( 0.00118904276943876 )	0.000667919140875192 ( 5.37078917139241e-05 )	0.0153318175894095 ( 0.00124793502726289 )	0.271600344265597 ( 0.000955112569784357 )	0.0242400324576844 ( 0.000301842456761336 )	0.262700839608918 ( 0.00216024353594212 )
			0.38	0.668482575064061 ( 0.00154053932856942 )	0.0073630066165797 ( 0.000147501841868010 )	0.0422994709607551 ( 0.000762840010957223 )	0.174347781305244 ( 0.000988650621313329 )	0.000713679494566785 ( 5.67818394049489e-05 )	0.0160992934437870 ( 0.00129533408741404 )	0.274011367704036 ( 0.0010486437509069 )	0.0242834920539513 ( 0.00030353924067294 )	0.261340511023096 ( 0.00217621541945922 )
			0.39	0.668482575064061 ( 0.00154053932856942 )	0.0073630066165797 ( 0.000147501841868010 )	0.0422994709607551 ( 0.000762840010957223 )	0.177872018159006 ( 0.00101100239853036 )	0.000775449725745101 ( 5.93824515861152e-05 )	0.0171131565424098 ( 0.00130461894014376 )	0.276506795077733 ( 0.00114262242283396 )	0.0243543929185324 ( 0.000300473649814017 )	0.260156970357118 ( 0.00209279186091212 )
			0.4	0.668482575064061 ( 0.00154053932856942 )	0.0073630066165797 ( 0.000147501841868010 )	0.0422994709607551 ( 0.000762840010957223 )	0.181384251961058 ( 0.00105320212739321 )	0.000839511681719929 ( 6.29994539149761e-05 )	0.0181523947485901 ( 0.0013643274621027 )	0.279008351082846 ( 0.00111799047629740 )	0.0244115918408401 ( 0.000305490329274837 )	0.258874498148925 ( 0.00212172334117269 )
			0.41	0.668482575064061 ( 0.00154053932856942 )	0.0073630066165797 ( 0.000147501841868010 )	0.0422994709607551 ( 0.000762840010957223 )	0.184336918675266 ( 0.000861238303000185 )	0.000926451235038442 ( 6.40147171553802e-05 )	0.0196730586477317 ( 0.00135127115669127 )	0.281582730956884 ( 0.00100656932983795 )	0.0244687754625733 ( 0.000304707317303981 )	0.257559833784221 ( 0.00206548572429937 )
			0.42	0.668482575064061 ( 0.00154053932856942 )	0.0073630066165797 ( 0.000147501841868010 )	0.0422994709607551 ( 0.000762840010957223 )	0.188249782793872 ( 0.000808453542511556 )	0.00101332942129390 ( 6.06317870714281e-05 )	0.0210521707721146 ( 0.00126664650761189 )	0.284687769067748 ( 0.000966981906994031 )	0.0245328049899206 ( 0.000309255983634618 )	0.255962379550247 ( 0.00206016785483704 )
			0.43	0.668482575064061 ( 0.00154053932856942 )	0.0073630066165797 ( 0.000147501841868010 )	0.0422994709607551 ( 0.000762840010957223 )	0.191985520184968 ( 0.00082502569100886 )	0.00108195978234797 ( 6.63646976931152e-05 )	0.0220090568047085 ( 0.00134269659872071 )	0.287664445627087 ( 0.00104901474610987 )	0.0245899767641684 ( 0.000315430784322106 )	0.254429944145931 ( 0.00215778742021963 )
			0.44	0.668482575064061 ( 0.00154053932856942 )	0.0073630066165797 ( 0.000147501841868010 )	0.0422994709607551 ( 0.000762840010957223 )	0.19681852845998 ( 0.00077200347696484 )	0.00119166864929789 ( 6.77818219076139e-05 )	0.0235950880130363 ( 0.00130882775828014 )	0.290475250538766 ( 0.00110059428644585 )	0.0246517267569731 ( 0.000317961864524195 )	0.253063845181444 ( 0.00216357400444285 )
			0.45	0.668482575064061 ( 0.00154053932856942 )	0.0073630066165797 ( 0.000147501841868010 )	0.0422994709607551 ( 0.000762840010957223 )	0.200694168854219 ( 0.000621832146270683 )	0.00129684993051881 ( 6.95201426858677e-05 )	0.0251403788399158 ( 0.00131340248116691 )	0.29378063373911 ( 0.00105115103999967 )	0.0247249182020832 ( 0.000318841706700533 )	0.251491478164971 ( 0.00222697118815692 )
			0.46	0.669287519098577 ( 0.00132157776860990 )	0.00852585620271733 ( 0.000594925454890284 )	0.0485887559812726 ( 0.00332519859966843 )	0.20502710033087 ( 0.000887102514925567 )	0.00141119394060935 ( 6.75155137927881e-05 )	0.0267512119711167 ( 0.00127147485499646 )	0.296893507407305 ( 0.000855317088465165 )	0.0248141223258171 ( 0.000311200658947743 )	0.250186248782971 ( 0.00212249528575775 )
			0.47	0.671692497979856 ( 0.00157093058291009 )	0.0115563024619480 ( 0.00104876329292047 )	0.0642116991776562 ( 0.00532010835795705 )	0.209252499079382 ( 0.00109367643086576 )	0.00152784646206595 ( 6.76513792908382e-05 )	0.0283435196611681 ( 0.00126424103181806 )	0.300132369376198 ( 0.000933666893225117 )	0.0248759143874817 ( 0.000321481221654074 )	0.248613438662183 ( 0.00208808770810195 )
			0.48	0.674001044941896 ( 0.00171493332556082 )	0.0147590419053389 ( 0.000704726125673073 )	0.0806325246001923 ( 0.00346039271802953 )	0.213763155458764 ( 0.000977132631718043 )	0.00166737536808995 ( 7.51810109589995e-05 )	0.0302174899062271 ( 0.00137078625582116 )	0.303383124059432 ( 0.000921639466318668 )	0.0249559719516184 ( 0.000324460088916781 )	0.247205300113215 ( 0.00214314532190683 )
			0.49	0.677700287904312 ( 0.00196660343489306 )	0.0165663484598123 ( 0.00054661041337231 )	0.0892265202517643 ( 0.00251313959465251 )	0.218277171227619 ( 0.00104459022173463 )	0.00179089513497543 ( 7.69232071282664e-05 )	0.0317296779955164 ( 0.00135643352322705 )	0.307008883240601 ( 0.000922339420353455 )	0.0250428732645404 ( 0.000320327227298693 )	0.245651146830371 ( 0.00216937507636685 )
			0.5	0.68329754300269 ( 0.00218798715231467 )	0.0180445307996793 ( 0.000332229948535568 )	0.0958314790987509 ( 0.00142059711906562 )	0.223348006429112 ( 0.00133411929469569 )	0.00192354956401688 ( 7.97419181938042e-05 )	0.0332532664587852 ( 0.00137209479453502 )	0.310525939297665 ( 0.000898119951156162 )	0.025120645383478 ( 0.0003234951774603 )	0.244113344484753 ( 0.00210615068817884 )
0.1	0.2	2	0.01	0.0675768237385493 ( 0.00108190189873336 )	2.29642217425251e-06 ( 2.29642217425251e-06 )	0.000132100396301194 ( 0.000132100396301194 )	0.0120025116391197 ( 0.00032668009728589 )	0 ( 0 )	0 ( 0 )	0.231427844751662 ( 0.00103227236101626 )	0.0231026581411495 ( 0.000244827847747595 )	0.28482340918335 ( 0.00205294326806613 )
			0.02	0.0777579537342745 ( 0.00143467637791426 )	1.14381836579535e-05 ( 3.81274239433777e-06 )	0.000586241175434854 ( 0.000195972984165871 )	0.0120482525433772 ( 0.000340172382052763 )	0 ( 0 )	0 ( 0 )	0.231820376426095 ( 0.00103493331968381 )	0.0231072265200542 ( 0.000243731793358987 )	0.284520392835531 ( 0.00207116186907711 )
			0.03	0.0954637814005125 ( 0.00377070718170145 )	2.97201416272562e-05 ( 1.024977227639e-05 )	0.00120477504658274 ( 0.000397316852138396 )	0.0121482252943099 ( 0.000365229324448222 )	0 ( 0 )	0 ( 0 )	0.232632609671028 ( 0.00104791410511860 )	0.0231072265200542 ( 0.000243731793358987 )	0.283808794646895 ( 0.00205309137059892 )
			0.04	0.150769499124198 ( 0.00613809885972419 )	5.94406441556483e-05 ( 1.41250585617815e-05 )	0.00158315788137433 ( 0.000379678168801587 )	0.097715700194587 ( 0.0229823426095171 )	3.88730930636939e-05 ( 1.63722425844911e-05 )	0.00100480093464517 ( 0.000420427604234637 )	0.233671231510238 ( 0.00107230507817679 )	0.0231095180482744 ( 0.000243757495702598 )	0.282924504396889 ( 0.00203237070896743 )
			0.05	0.294422022093821 ( 0.00110438525806660 )	0.000116637669436243 ( 1.75419823336307e-05 )	0.00157973757668370 ( 0.000236808877907119 )	0.161057682197706 ( 0.00114919231802473 )	7.78045184903077e-05 ( 1.64377423497752e-05 )	0.00191690855231469 ( 0.000402602085744996 )	0.23532412642213 ( 0.00102060216534801 )	0.0231140979567586 ( 0.000244722440468719 )	0.281533769971733 ( 0.00201692559929921 )
			0.06	0.313054953710063 ( 0.00137362311345355 )	0.000217172177800336 ( 3.16115810357695e-05 )	0.00277258553778874 ( 0.000410324478869089 )	0.171735575483139 ( 0.00110548825310265 )	8.92493755577529e-05 ( 1.72194810647079e-05 )	0.0020621237450994 ( 0.000395310082515695 )	0.237242207541093 ( 0.000975598753929754 )	0.0231255417710992 ( 0.000246852606175037 )	0.279992703549073 ( 0.00204316232445658 )
			0.07	0.320585174609823 ( 0.00125806278629559 )	0.000288120671485528 ( 3.75109207850880e-05 )	0.0035765535961272 ( 0.000462259955165663 )	0.180974426821885 ( 0.000927146081094538 )	0.000102960766610198 ( 1.78195179412376e-05 )	0.00226185451338096 ( 0.000390657426046591 )	0.239388860019123 ( 0.000989599551694017 )	0.0231369669106318 ( 0.000244873897587391 )	0.278282546280357 ( 0.00205219107410227 )
			0.08	0.320863493563344 ( 0.00124640680756058 )	0.000301789342890668 ( 3.66267048559806e-05 )	0.00374616812643863 ( 0.000453967922121323 )	0.188996731073536 ( 0.00089847975083482 )	0.00012583591791074 ( 1.74990746964459e-05 )	0.00264462632054354 ( 0.000364226955824773 )	0.241606775638035 ( 0.0009089330313094 )	0.0231438301810934 ( 0.000245062497714800 )	0.276489059861609 ( 0.00199510462692993 )
			0.09	0.330141001378406 ( 0.00124943020083860 )	0.000564760906194053 ( 4.55279159128460e-05 )	0.00679388786293423 ( 0.000552668678778471 )	0.198062013329274 ( 0.00098813262705411 )	0.000155548423605835 ( 1.89362893193077e-05 )	0.00311940905410243 ( 0.000373147507130697 )	0.244236818601613 ( 0.000858849306263662 )	0.0231575681293956 ( 0.000242208634389782 )	0.274443608114565 ( 0.00187760197645215 )
			0.1	0.330844180898108 ( 0.00135549945183903 )	0.000585323823928075 ( 4.1530351681688e-05 )	0.00702901412501381 ( 0.000509796146797638 )	0.205776405411482 ( 0.000909767836847137 )	0.000178434209207010 ( 1.59488399050658e-05 )	0.00344047198618337 ( 0.000295077978082106 )	0.246799304590683 ( 0.000751844166538465 )	0.0231667183712960 ( 0.000239305460547034 )	0.27244752805395 ( 0.00184155566654956 )
			0.11	0.330844180898108 ( 0.00135549945183903 )	0.000585323823928075 ( 4.1530351681688e-05 )	0.00702901412501381 ( 0.000509796146797638 )	0.212792712835354 ( 0.00121846343776673 )	0.000205873943953779 ( 1.80603269290638e-05 )	0.00383533157738032 ( 0.000318654101847169 )	0.249986356072851 ( 0.00068732915212718 )	0.0231735799188179 ( 0.000238048647980256 )	0.269971877164830 ( 0.00187766354650987 )
			0.12	0.330844180898108 ( 0.00135549945183903 )	0.000585323823928075 ( 4.1530351681688e-05 )	0.00702901412501381 ( 0.000509796146797638 )	0.219970981274868 ( 0.00113653668240895 )	0.000233326991125666 ( 2.12559561128940e-05 )	0.00420382369859588 ( 0.000367059860009014 )	0.252743846012191 ( 0.00067637317416038 )	0.0231850125934536 ( 0.000239799568148265 )	0.267914349111942 ( 0.00195762832362679 )
			0.13	0.331438555633974 ( 0.00135578954553501 )	0.000720143853364311 ( 5.18164552872692e-05 )	0.00862133272075754 ( 0.000637228005393696 )	0.227641159665376 ( 0.00103413816278172 )	0.000247052959942209 ( 2.54879479433040e-05 )	0.00429950935375782 ( 0.000427460751072909 )	0.255773454519296 ( 0.000616913077336532 )	0.0231941593409909 ( 0.000240059561568569 )	0.265660129084403 ( 0.00195394675232791 )
			0.14	0.333666943683077 ( 0.00128399007334958 )	0.00112509746772021 ( 5.7432282124548e-05 )	0.0132928020946092 ( 0.000668200291050445 )	0.234190991678033 ( 0.000956218819728882 )	0.000274521680403311 ( 2.50980999284246e-05 )	0.00464251209860278 ( 0.000408134159989802 )	0.258475362475272 ( 0.000683445570749894 )	0.0232101873065397 ( 0.000244656937730437 )	0.263745821474409 ( 0.00191351143606780 )
			0.15	0.334061014104698 ( 0.00132233776589520 )	0.00114108838503280 ( 5.86614125889251e-05 )	0.0134645851832480 ( 0.000684177312550024 )	0.240377681257877 ( 0.00081797885495381 )	0.000313406515115289 ( 3.05527489011934e-05 )	0.00516364685807342 ( 0.00048661961149331 )	0.262100207542129 ( 0.000686566085064953 )	0.0232330480716120 ( 0.000245258854997116 )	0.261242080191678 ( 0.00194068725089179 )
			0.16	0.334061014104698 ( 0.00132233776589520 )	0.00114108838503280 ( 5.86614125889251e-05 )	0.0134645851832480 ( 0.000684177312550024 )	0.246943513439502 ( 0.000724555444989025 )	0.000338571396697554 ( 2.83221300101306e-05 )	0.00543217320702606 ( 0.000442060771460027 )	0.265331506197394 ( 0.000697024228323957 )	0.0232513466820113 ( 0.000245403666345856 )	0.259035445601241 ( 0.00192132671339447 )
			0.17	0.334061014104698 ( 0.00132233776589520 )	0.00114108838503280 ( 5.86614125889251e-05 )	0.0134645851832480 ( 0.000684177312550024 )	0.252755310224631 ( 0.000813066032618833 )	0.000372904754167451 ( 2.75765123424557e-05 )	0.00584030411527743 ( 0.00041441548029332 )	0.268909345579131 ( 0.000744860272620895 )	0.0232810751917461 ( 0.000243805587266350 )	0.256717544271206 ( 0.00187096486457005 )
			0.18	0.342898206970613 ( 0.00286348784863933 )	0.00134909076019217 ( 5.46631829351652e-05 )	0.0154684274557776 ( 0.000580464944273775 )	0.258431816794477 ( 0.00079823167295048 )	0.00041179156699463 ( 2.73695688753078e-05 )	0.0063071333463219 ( 0.000400765431059415 )	0.272415672810615 ( 0.0008885445210172 )	0.0232993729496619 ( 0.000244828565428620 )	0.254404345983124 ( 0.00185631109992326 )
			0.19	0.368962198572568 ( 0.00187536984770628 )	0.00188662626440657 ( 6.75749775321461e-05 )	0.0200040636899593 ( 0.000642359221545675 )	0.264065812406483 ( 0.000816834621470073 )	0.00043466134235433 ( 3.07559857639230e-05 )	0.00651621696788978 ( 0.000447852295705804 )	0.276258963952644 ( 0.000885046435490382 )	0.0233588203022322 ( 0.000244828632947290 )	0.252236308390354 ( 0.00183226450288908 )
			0.2	0.372488928688988 ( 0.00152703601602931 )	0.00205344196020075 ( 5.07989949341032e-05 )	0.0215594075273726 ( 0.000531196996963551 )	0.269818902709149 ( 0.000823331680816153 )	0.00046671350222086 ( 3.45729277592103e-05 )	0.006843534847372 ( 0.000491853121957189 )	0.280474609916381 ( 0.000795339115829158 )	0.0233839704869564 ( 0.000242104653498096 )	0.249593644515669 ( 0.00183333089074207 )
			0.21	0.373397486719397 ( 0.00176903010349796 )	0.00213124010542087 ( 5.08051261975809e-05 )	0.0223045518272125 ( 0.000527421593250485 )	0.274617351432138 ( 0.00075394679330371 )	0.00051247255948871 ( 4.21616523649928e-05 )	0.0073765431494697 ( 0.000588913073544297 )	0.284993873473754 ( 0.000684353715130401 )	0.0234228390344453 ( 0.000241592015930630 )	0.246922593704252 ( 0.00188535379765478 )
			0.22	0.373406661031324 ( 0.00177348722478379 )	0.00213124010542087 ( 5.08051261975809e-05 )	0.0223040842482993 ( 0.000527666416332154 )	0.279726114001324 ( 0.00090746072062071 )	0.000537619357708882 ( 4.22919416356497e-05 )	0.0075931628900804 ( 0.000573030764131859 )	0.289886344788754 ( 0.000693767567525775 )	0.0234617258209412 ( 0.000241592226189348 )	0.244078793191455 ( 0.00188971934487580 )
			0.23	0.373406661031324 ( 0.00177348722478379 )	0.00213124010542087 ( 5.08051261975809e-05 )	0.0223040842482993 ( 0.000527666416332154 )	0.284397634109938 ( 0.000779011186724247 )	0.000567372799990526 ( 4.34810947574105e-05 )	0.00788067534336612 ( 0.000581264453388956 )	0.295162295888027 ( 0.00083512981905167 )	0.0234959992360214 ( 0.000240722260357992 )	0.241038244273509 ( 0.00190792675873313 )
			0.24	0.373406661031324 ( 0.00177348722478379 )	0.00213124010542087 ( 5.08051261975809e-05 )	0.0223040842482993 ( 0.000527666416332154 )	0.288360785819557 ( 0.000867900729661327 )	0.00060398765671072 ( 4.61587979300257e-05 )	0.00826873353801063 ( 0.000604504002816728 )	0.300518848144269 ( 0.000970506688536334 )	0.0235394664210571 ( 0.000238931527400669 )	0.238101908611455 ( 0.00187747611252108 )
			0.25	0.380649141147208 ( 0.00451170997934401 )	0.00223640794190077 ( 9.50808196687387e-05 )	0.0228865580484619 ( 0.000739515950363125 )	0.292027402224986 ( 0.000844280695277793 )	0.000647442634583335 ( 4.66402024414958e-05 )	0.00874992904786515 ( 0.000603900694690641 )	0.306668965615826 ( 0.001246380393267 )	0.0235760471289193 ( 0.000238300381598267 )	0.234736263733623 ( 0.00195596709954312 )
			0.26	0.405424702924732 ( 0.00779707856599767 )	0.00267965368889984 ( 0.000154013170068742 )	0.02560043549719 ( 0.00107973575357585 )	0.295250418485493 ( 0.000817730505930575 )	0.000711506116277912 ( 4.77066627366045e-05 )	0.00950556955852119 ( 0.000611109321817421 )	0.313407621518143 ( 0.00136403553848709 )	0.0236309360713602 ( 0.000243996245216586 )	0.231271014919749 ( 0.00201584905911071 )
			0.27	0.444892060209868 ( 0.00193217551594786 )	0.00336360333737211 ( 8.08661634069618e-05 )	0.0293339530767848 ( 0.00070984787953948 )	0.298473044879986 ( 0.000782728371563122 )	0.000748101602781155 ( 4.69443158492122e-05 )	0.00988320390532498 ( 0.000588847504512346 )	0.320264686466772 ( 0.00150805317166532 )	0.0236904177015674 ( 0.000243811204599214 )	0.227892929731945 ( 0.00201704574772478 )
			0.28	0.446024133757607 ( 0.00192640843336821 )	0.00352373928578072 ( 7.5536366109214e-05 )	0.0306082158424695 ( 0.000638682999877214 )	0.301329939529471 ( 0.000765654613246196 )	0.00079612589544733 ( 4.76589063547531e-05 )	0.0104138015603439 ( 0.000590215557454877 )	0.327731177530108 ( 0.00155080225068205 )	0.0237887929960735 ( 0.000249437775605786 )	0.224578418945180 ( 0.00193817840856309 )
			0.29	0.44723217736291 ( 0.0019447964727193 )	0.00368380145607709 ( 7.45161285006418e-05 )	0.0318710427396847 ( 0.00062788084196768 )	0.303978195869176 ( 0.000864494878845428 )	0.000848771223874465 ( 5.0539420916785e-05 )	0.0109999078914249 ( 0.000621033857091083 )	0.336396978890394 ( 0.00165312337653507 )	0.0238917150970040 ( 0.000254479019837424 )	0.220807528471608 ( 0.00191524595372360 )
			0.3	0.447846445323487 ( 0.00197699662504909 )	0.00374548776786926 ( 7.67968491508365e-05 )	0.0323446267739625 ( 0.000646915949102082 )	0.306561750091909 ( 0.000916354588567518 )	0.000926532661716639 ( 4.84262262253966e-05 )	0.0119014737310432 ( 0.000591547984928126 )	0.344597159610196 ( 0.00165335234792817 )	0.0239534846649653 ( 0.000258917418918037 )	0.217131573199634 ( 0.00195746856753207 )
			0.31	0.447846445323487 ( 0.00197699662504909 )	0.00374548776786926 ( 7.67968491508365e-05 )	0.0323446267739625 ( 0.000646915949102082 )	0.308889195483197 ( 0.000927906187794368 )	0.000997444505053786 ( 5.17227715027532e-05 )	0.0127103508307253 ( 0.000636027121929791 )	0.353546708567684 ( 0.00180370442351538 )	0.0240587147530336 ( 0.000260278490162978 )	0.213541046866931 ( 0.00190165812469594 )
			0.32	0.480802280501409 ( 0.0125041371994558 )	0.00411319189204486 ( 0.000174105799718492 )	0.0329753787670301 ( 0.000758451051067748 )	0.311098086507096 ( 0.000812163251118797 )	0.00107293291431999 ( 5.78419593580296e-05 )	0.0135616558496756 ( 0.000704422743936114 )	0.362801022976633 ( 0.00224745641489883 )	0.0241593599110468 ( 0.000250228792172687 )	0.209940331312175 ( 0.00183783297567397 )
			0.33	0.580661177309137 ( 0.0136710310239090 )	0.0053854731368879 ( 0.000226517644985334 )	0.0356294521594862 ( 0.000832361202223735 )	0.313041564439994 ( 0.000812700488679081 )	0.00113015025330678 ( 6.60838756299544e-05 )	0.0141830417029110 ( 0.000792615981241581 )	0.373245426827826 ( 0.00259497013035796 )	0.0242462415631714 ( 0.00024807591608969 )	0.205874714114055 ( 0.00192696574140465 )
			0.34	0.62253259477191 ( 0.00270211374203139 )	0.0061144384710414 ( 0.000122766194768305 )	0.0377868662643296 ( 0.000743400335624748 )	0.314931498670622 ( 0.000797067727763902 )	0.00119877731705001 ( 6.31496244162234e-05 )	0.0149469134415660 ( 0.000752714446930826 )	0.383154841617355 ( 0.0028470993903786 )	0.0243536860235587 ( 0.000251059116595563 )	0.202341610608282 ( 0.00191099468162467 )
			0.35	0.642874291499865 ( 0.00522580504877757 )	0.00650746930386971 ( 0.000145532171811423 )	0.0389042649032527 ( 0.00085391292491551 )	0.31687521885165 ( 0.000802766300716627 )	0.00127426779029271 ( 6.18782041970868e-05 )	0.0157781835347863 ( 0.000728592573256765 )	0.395044465556201 ( 0.00291571480847678 )	0.0244748848790538 ( 0.000248079338548981 )	0.198243278510842 ( 0.00185747009977046 )
			0.36	0.684320799842252 ( 0.00670845394648511 )	0.00712707655049428 ( 0.000194068955684727 )	0.0399580765239577 ( 0.000940547237135675 )	0.318729072143876 ( 0.000797395495410086 )	0.00134976587346607 ( 6.79182204997291e-05 )	0.0166018729810498 ( 0.000797853106362255 )	0.406599274664523 ( 0.00272076922939710 )	0.0246212437003720 ( 0.000244798108152004 )	0.194626142577017 ( 0.00176579846777057 )
			0.37	0.727099494858784 ( 0.00616642298261277 )	0.00778575907786134 ( 0.000190794699487121 )	0.0410398879540909 ( 0.000872855389985207 )	0.320326731422751 ( 0.000844526308065403 )	0.00143900247481248 ( 6.90421780648851e-05 )	0.0175935099714348 ( 0.000805295032147422 )	0.418530931440517 ( 0.00275438403313448 )	0.0247791115248421 ( 0.000243126655335902 )	0.191126254608423 ( 0.00183134365354152 )
			0.38	0.743266182395948 ( 0.00157302890903584 )	0.00801469846289684 ( 0.000163060904664408 )	0.0413270432538548 ( 0.000829748730646847 )	0.321652115432921 ( 0.000826988356812063 )	0.00156712224661863 ( 7.28038772854727e-05 )	0.0190535625298289 ( 0.000846111704829722 )	0.430466064605583 ( 0.0028272631431209 )	0.0249849900755115 ( 0.00024707034419418 )	0.188076425277902 ( 0.00180187999902708 )
			0.39	0.744028582611214 ( 0.00134704515650625 )	0.00803078080448577 ( 0.000165634415079701 )	0.0413637273946818 ( 0.000831818975164347 )	0.322920845329966 ( 0.000822747453149138 )	0.0016517901754621 ( 7.68300496901614e-05 )	0.0199825791792723 ( 0.000884172750338733 )	0.441593810444783 ( 0.00242469753814915 )	0.0251313683554305 ( 0.000250863446293792 )	0.185067042619705 ( 0.00157477871130935 )
			0.4	0.744028582611214 ( 0.00134704515650625 )	0.00803078080448577 ( 0.000165634415079701 )	0.0413637273946818 ( 0.000831818975164347 )	0.324024536800674 ( 0.000821741868667373 )	0.00176622330194837 ( 8.6742717672371e-05 )	0.0212619699913613 ( 0.000989992906884585 )	0.45228306174212 ( 0.00210835696782682 )	0.0253646679948331 ( 0.000234404345871911 )	0.182859516010548 ( 0.00141592115261496 )
			0.41	0.744028582611214 ( 0.00134704515650625 )	0.00803078080448577 ( 0.000165634415079701 )	0.0413637273946818 ( 0.000831818975164347 )	0.325011214366819 ( 0.000877380753213758 )	0.00187826639538138 ( 7.96447649981054e-05 )	0.0225194945483423 ( 0.000901823752624784 )	0.462522118755824 ( 0.00205301330804025 )	0.0255270104438714 ( 0.000228084457891389 )	0.180481971865962 ( 0.0013925396999929 )
			0.42	0.744028582611214 ( 0.00134704515650625 )	0.00803078080448577 ( 0.000165634415079701 )	0.0413637273946818 ( 0.000831818975164347 )	0.326016862948485 ( 0.000796798633343761 )	0.00197208387763816 ( 8.59127227150074e-05 )	0.0235443532462243 ( 0.000965124195227865 )	0.472180829066435 ( 0.00213460547047414 )	0.0257077181439438 ( 0.000239271616630024 )	0.178473439926639 ( 0.00137807368333897 )
			0.43	0.744028582611214 ( 0.00134704515650625 )	0.00803078080448577 ( 0.000165634415079701 )	0.0413637273946818 ( 0.000831818975164347 )	0.3269657431641 ( 0.00075000352022083 )	0.00212303166112473 ( 9.13825830368138e-05 )	0.025231597561751 ( 0.00102677662584975 )	0.48292082221074 ( 0.00216969508453239 )	0.025931852791848 ( 0.000237861247985181 )	0.176456312652990 ( 0.00131280130435778 )
			0.44	0.744028582611214 ( 0.00134704515650625 )	0.00803078080448577 ( 0.000165634415079701 )	0.0413637273946818 ( 0.000831818975164347 )	0.327888735771444 ( 0.000773469478820414 )	0.00223051049590742 ( 9.25358227810831e-05 )	0.026405503560646 ( 0.00103780459810662 )	0.492130301294557 ( 0.00200878402932265 )	0.0261033567624398 ( 0.000237301012244186 )	0.174676662277240 ( 0.00133299681710137 )
			0.45	0.744028582611214 ( 0.00134704515650625 )	0.00803078080448577 ( 0.000165634415079701 )	0.0413637273946818 ( 0.000831818975164347 )	0.328736119321047 ( 0.000745918459468796 )	0.00236540631122605 ( 8.99479500880192e-05 )	0.0278921066982264 ( 0.00100620955147665 )	0.501932205934093 ( 0.00193312394971912 )	0.0263412573187121 ( 0.000236179149330448 )	0.173148431278253 ( 0.00134552713373339 )
			0.46	0.744028582611214 ( 0.00134704515650625 )	0.00803078080448577 ( 0.000165634415079701 )	0.0413637273946818 ( 0.000831818975164347 )	0.329311444112666 ( 0.000759756914433262 )	0.00253470314744594 ( 9.32437933743616e-05 )	0.0297764337186091 ( 0.00102848457731293 )	0.509668031184375 ( 0.00175400993583713 )	0.0265837475031047 ( 0.00023731083844429 )	0.172270520998997 ( 0.00133106295940651 )
			0.47	0.744028582611214 ( 0.00134704515650625 )	0.00803078080448577 ( 0.000165634415079701 )	0.0413637273946818 ( 0.000831818975164347 )	0.329876772615475 ( 0.000757333650820533 )	0.00265366391704881 ( 9.37317221705528e-05 )	0.0310783041213455 ( 0.00102254801816096 )	0.517670583775926 ( 0.00163991346961255 )	0.0268399646392593 ( 0.000236648480012119 )	0.171415065756700 ( 0.00126322307378858 )
			0.48	0.744028582611214 ( 0.00134704515650625 )	0.00803078080448577 ( 0.000165634415079701 )	0.0413637273946818 ( 0.000831818975164347 )	0.330442505594689 ( 0.0007335784620222 )	0.00281607744047496 ( 9.27860916525788e-05 )	0.0328633690637687 ( 0.000997443277927293 )	0.525224111888198 ( 0.00154527706989149 )	0.0271145194132045 ( 0.000249985595749703 )	0.170795784493512 ( 0.00120615943945952 )
			0.49	0.744028582611214 ( 0.00134704515650625 )	0.00803078080448577 ( 0.000165634415079701 )	0.0413637273946818 ( 0.000831818975164347 )	0.330980264403711 ( 0.000662021526590454 )	0.00302658574789024 ( 0.000105557556514054 )	0.0351738083973007 ( 0.00112666442854426 )	0.53225322657738 ( 0.00150099361944055 )	0.0273751927199027 ( 0.000233926962057698 )	0.170272507614101 ( 0.00113405073352877 )
			0.5	0.745335844547619 ( 0.00158220328958902 )	0.00920387530006114 ( 0.000725461393875072 )	0.0469491384371553 ( 0.00351706682458363 )	0.331400612326189 ( 0.00065911256548209 )	0.00325537528666192 ( 0.000121301789556953 )	0.0376822690542107 ( 0.00129266813967739 )	0.539117661275957 ( 0.00134685216972896 )	0.0276725666580752 ( 0.000241559175077130 )	0.169984353666686 ( 0.00110064382712241 )
0.05	0.1	1	0.01	0.126064258795615 ( 0.00993510533027881 )	8.12956160271823e-06 ( 3.3188855256338e-06 )	0.000477483312241933 ( 0.000196350388930633 )	0.0178247607924347 ( 0.00366677731464689 )	0 ( 0 )	0 ( 0 )	0.234501733775196 ( 0.00184414309202203 )	0.0115499793411102 ( 0.000147787642562766 )	0.3081367010387 ( 0.00326562354284225 )
			0.02	0.260951683025074 ( 0.00157342895401551 )	1.42215132918397e-05 ( 4.33643513191786e-06 )	0.000486272343218008 ( 0.000147581444348767 )	0.0451387594072016 ( 0.00108011221926787 )	4.05860894878782e-06 ( 2.70574041343436e-06 )	0.000865817091454268 ( 0.000577218154952173 )	0.236209599129991 ( 0.00181777321769804 )	0.0115621677281357 ( 0.000146345078377908 )	0.306819145216246 ( 0.00328977001450778 )
			0.03	0.272602687720160 ( 0.00159580414085426 )	6.90795271979116e-05 ( 1.48972181030961e-05 )	0.00227177110304644 ( 0.000480204252303969 )	0.059970834982117 ( 0.000939781971145237 )	4.05860894878782e-06 ( 2.70574041343436e-06 )	0.000641032226251503 ( 0.000427357561336303 )	0.238176064259422 ( 0.00187469562006851 )	0.0115885752942473 ( 0.000140405142873881 )	0.305555898878280 ( 0.00323419616766505 )
			0.04	0.274796695999508 ( 0.00171121056764279 )	0.000107699968887195 ( 1.54598692681736e-05 )	0.00350511911766427 ( 0.000489056140833043 )	0.0713016303750654 ( 0.00117939436792445 )	4.05860894878782e-06 ( 2.70574041343436e-06 )	0.000532782814739141 ( 0.000355255055944854 )	0.240565115560617 ( 0.00192544553161694 )	0.0116088749041008 ( 0.000140083569000909 )	0.303812168672291 ( 0.00314767134943428 )
			0.05	0.282288312793407 ( 0.00175324658271346 )	0.000160533165886624 ( 1.82937192481909e-05 )	0.00509686373421582 ( 0.00057518433771425 )	0.0796622561235722 ( 0.00106271623905168 )	8.12051235672477e-06 ( 6.2039418673013e-06 )	0.000951895386753021 ( 0.000729789562707821 )	0.242618198054487 ( 0.00185198276832852 )	0.0116291725664087 ( 0.000142257703884315 )	0.302371502272503 ( 0.00302291365401910 )
			0.06	0.283611566115157 ( 0.00174479019292096 )	0.000162564984160797 ( 1.74069285206289e-05 )	0.00513579660725383 ( 0.000543097908819183 )	0.0869527087859473 ( 0.00105788258092116 )	8.12051235672477e-06 ( 6.2039418673013e-06 )	0.000875385226219971 ( 0.000671703671214312 )	0.245414037571313 ( 0.00192234649075744 )	0.0116555709651905 ( 0.000144912967355413 )	0.300436526350981 ( 0.00303529662774043 )
			0.07	0.283869564720457 ( 0.00183539191573552 )	0.000184907453759723 ( 1.77648984489454e-05 )	0.00582287327011985 ( 0.00054389324850758 )	0.0928307294147234 ( 0.00108872930464476 )	1.01503921878388e-05 ( 6.24069469861686e-06 )	0.00102106445262716 ( 0.000636663337262102 )	0.24805991950985 ( 0.00188574737392541 )	0.0116799302299556 ( 0.000145098036552145 )	0.298617298015570 ( 0.00293030500744213 )
			0.08	0.286806852553985 ( 0.00191977946735097 )	0.00023571569415652 ( 1.60950690787354e-05 )	0.007352698884198 ( 0.000499128422541964 )	0.0979500091520143 ( 0.000932195650208995 )	1.21817564520786e-05 ( 6.20408567837525e-06 )	0.00114948556744293 ( 0.000592695697874617 )	0.251174671806275 ( 0.00209365199967322 )	0.0117022828801916 ( 0.000148446747104860 )	0.296420294703899 ( 0.0030275658064477 )
			0.09	0.290694674475575 ( 0.00181342063762131 )	0.000298679838533413 ( 2.24340466368565e-05 )	0.00918200199528293 ( 0.000702899760410799 )	0.102729096284953 ( 0.00100385199656331 )	1.21817564520786e-05 ( 6.20408567837525e-06 )	0.00109288679558219 ( 0.000562421614186568 )	0.253742513461129 ( 0.00201914374433629 )	0.0117266524751106 ( 0.00014558349600604 )	0.294732773000347 ( 0.00293914206419636 )
			0.1	0.295444490365567 ( 0.00277681997960014 )	0.00031089302235626 ( 2.34661479241384e-05 )	0.00937610880277099 ( 0.000688123159738056 )	0.106672757925461 ( 0.00110654731564785 )	1.82659648797835e-05 ( 6.38545314767993e-06 )	0.0015684975263623 ( 0.000550608886377233 )	0.257456960703350 ( 0.00215413091013107 )	0.0117530756122477 ( 0.000149129887987625 )	0.292189721104313 ( 0.00296666174945449 )
			0.11	0.314473449978032 ( 0.00213719880642048 )	0.000398253705312465 ( 1.76350006153735e-05 )	0.0112777226746134 ( 0.000487828516310976 )	0.109969786569614 ( 0.00112808196575197 )	2.02939099630307e-05 ( 6.76712343559177e-06 )	0.00168369335451449 ( 0.000564336606003441 )	0.260742859834618 ( 0.00213833061729172 )	0.0117916352136803 ( 0.000149176791329775 )	0.290244041565161 ( 0.00289249017879465 )
			0.12	0.331840971655202 ( 0.00190935086987937 )	0.000483616158244214 ( 1.93133753076654e-05 )	0.0129640513248673 ( 0.000526656463746618 )	0.112997011485586 ( 0.00104585344452604 )	2.02939099630307e-05 ( 6.76712343559177e-06 )	0.00163919751957591 ( 0.000548642942807370 )	0.264682517318209 ( 0.00223538184599176 )	0.0118302022908058 ( 0.000149838612140081 )	0.287842410224077 ( 0.00295504757243515 )
			0.13	0.336922968279465 ( 0.00187851168553263 )	0.00049987472971792 ( 2.20692313403519e-05 )	0.0131815753122507 ( 0.000557932541491370 )	0.115583678797754 ( 0.000972834587473628 )	2.02939099630307e-05 ( 6.76712343559177e-06 )	0.00159562793722161 ( 0.000530068491352371 )	0.268410112822054 ( 0.00226754911869416 )	0.0118789705871408 ( 0.000144374171077501 )	0.285827230011542 ( 0.00277981145867047 )
			0.14	0.346730204735173 ( 0.00563753730645894 )	0.000548616565996019 ( 3.18359774880459e-05 )	0.0140022587998656 ( 0.000672151904961613 )	0.117858482510043 ( 0.00096079521793956 )	2.23218550462778e-05 ( 7.68368595175438e-06 )	0.00172448616323587 ( 0.000593807643064533 )	0.272160555779956 ( 0.00232505705252793 )	0.0119176042569721 ( 0.000149057636235478 )	0.283661310122253 ( 0.00284959509995866 )
			0.15	0.387184860239217 ( 0.00799935340882495 )	0.000690816782165773 ( 4.62834249165004e-05 )	0.0157362703835717 ( 0.00085377179962053 )	0.120279773321353 ( 0.000924700803649942 )	2.23218550462778e-05 ( 7.68368595175438e-06 )	0.00168918331317280 ( 0.000581975186444582 )	0.276015254521176 ( 0.00241663256119020 )	0.0119480580178286 ( 0.000147711971750625 )	0.281342278313654 ( 0.00295419525336583 )
			0.16	0.423118191981966 ( 0.00513700427865514 )	0.000808649785687496 ( 4.61307188648e-05 )	0.0168746479356199 ( 0.000846270730135815 )	0.122190265041999 ( 0.000918666259832794 )	2.43498001295250e-05 ( 8.97269315975825e-06 )	0.00181614850714402 ( 0.000671303145857351 )	0.27977127727757 ( 0.00259194821365592 )	0.0119907049302376 ( 0.000150549018122551 )	0.279334895327237 ( 0.00286761116372257 )
			0.17	0.454127042824057 ( 0.0119047599018787 )	0.000922370474929005 ( 6.18719256698361e-05 )	0.0178669220199603 ( 0.000911369459970307 )	0.124408243838829 ( 0.00104221149896622 )	2.63777452127721e-05 ( 1.04978349098512e-05 )	0.00194407714607707 ( 0.00078044438008958 )	0.283715288538059 ( 0.00251136927348718 )	0.0120394948588429 ( 0.000149707732810525 )	0.277331949315817 ( 0.00279450260943811 )
			0.18	0.559899830530276 ( 0.013420146510268 )	0.00121707810054409 ( 4.46157311091765e-05 )	0.0192127196463772 ( 0.000569881312876026 )	0.126403803282479 ( 0.00103696010188964 )	2.63777452127721e-05 ( 1.04978349098512e-05 )	0.00192063216332237 ( 0.000773324484225043 )	0.287761205059857 ( 0.00274977710398474 )	0.0120943378515064 ( 0.000151797756273530 )	0.275421779225489 ( 0.00283960982616690 )
			0.19	0.625707054620986 ( 0.0114957520397107 )	0.00151572377444661 ( 5.98200782430733e-05 )	0.0213230904889298 ( 0.000672048544880629 )	0.128035953509163 ( 0.00103567270688591 )	2.63777452127721e-05 ( 1.04978349098512e-05 )	0.00189842980671836 ( 0.000764524813330484 )	0.291470208349657 ( 0.00282137470764362 )	0.0121430960012705 ( 0.000155839824744308 )	0.273675121331213 ( 0.00292997054017635 )
			0.2	0.664522923704098 ( 0.00504361119370154 )	0.00177994447331833 ( 5.90611516045465e-05 )	0.0235509765293073 ( 0.000734293936225954 )	0.129618058451149 ( 0.00100069464345533 )	2.63777452127721e-05 ( 1.04978349098512e-05 )	0.00187531928782956 ( 0.000754716091571774 )	0.296616517405189 ( 0.0029104096438397 )	0.0122039985053475 ( 0.000152446592930759 )	0.271210518431736 ( 0.00294868018636573 )
			0.21	0.686675594316058 ( 0.00304765508223613 )	0.00209696617048498 ( 7.2537053213876e-05 )	0.0267672028813870 ( 0.000906363121655528 )	0.130977671638915 ( 0.000972607371887132 )	2.84041287261158e-05 ( 1.05620844863182e-05 )	0.00199726695862411 ( 0.000749368391048712 )	0.301319570312771 ( 0.00301629671018156 )	0.0122608718521187 ( 0.000153801970918678 )	0.269029492990666 ( 0.00294049427748629 )
			0.22	0.697515056781676 ( 0.00235403021661168 )	0.00237940329999082 ( 7.29761484518328e-05 )	0.0298124768373539 ( 0.00091081204481549 )	0.13231972029165 ( 0.00100995572678323 )	3.04354929903557e-05 ( 1.05845126724002e-05 )	0.00211326813344017 ( 0.000740874856320111 )	0.305908500413364 ( 0.00274921608843650 )	0.0123218111427173 ( 0.000158145410255916 )	0.267012772453634 ( 0.00291146771428578 )
			0.23	0.70036401570391 ( 0.00207601829243223 )	0.00253385029381362 ( 7.59686081733512e-05 )	0.0315615992220679 ( 0.000944819425057133 )	0.133330001941972 ( 0.00102784702450859 )	3.04354929903557e-05 ( 1.05845126724002e-05 )	0.00209685897775836 ( 0.000734099971104138 )	0.310712678321835 ( 0.00256556468706726 )	0.0124010288209767 ( 0.000155043876712441 )	0.265203263037958 ( 0.00265720931768284 )
			0.24	0.70090958615891 ( 0.00201279960800259 )	0.00255621568390261 ( 7.49606361413264e-05 )	0.0318084424725636 ( 0.000937239563921096 )	0.134359113690853 ( 0.00106227975194546 )	3.65275236099445e-05 ( 1.0389944820177e-05 )	0.00247336157825823 ( 0.000710467717490776 )	0.31553897797433 ( 0.00238317552222231 )	0.0124721364231824 ( 0.000159315092639960 )	0.263297943140710 ( 0.00256976704775728 )
			0.25	0.70090958615891 ( 0.00201279960800259 )	0.00256640271784580 ( 7.3338979774743e-05 )	0.0319291942627957 ( 0.000910106560126753 )	0.135296326214290 ( 0.00115411501366544 )	3.85636443926293e-05 ( 9.7759442337221e-06 )	0.00258895568949701 ( 0.000668237957031458 )	0.320919420573319 ( 0.00222161614155067 )	0.0125330668872868 ( 0.000160266023851935 )	0.260956510809020 ( 0.00244410349801301 )
			0.26	0.70090958615891 ( 0.00201279960800259 )	0.00256640271784580 ( 7.3338979774743e-05 )	0.0319291942627957 ( 0.000910106560126753 )	0.136217051914346 ( 0.0010885927177553 )	4.05945960965978e-05 ( 1.04779596466558e-05 )	0.00270565876780093 ( 0.00070942565954501 )	0.326725645088301 ( 0.00208555872519746 )	0.0126590277466399 ( 0.000159808134529350 )	0.259423823403955 ( 0.00235021992048027 )
			0.27	0.70090958615891 ( 0.00201279960800259 )	0.00256640271784580 ( 7.3338979774743e-05 )	0.0319291942627957 ( 0.000910106560126753 )	0.137137507480340 ( 0.00113209854087545 )	4.46596850454486e-05 ( 9.93849908781857e-06 )	0.00295446484014498 ( 0.000672182206795884 )	0.332025847678088 ( 0.00186905241250425 )	0.0127544961346244 ( 0.000165132601593102 )	0.257772124756167 ( 0.00247913255182237 )
			0.28	0.70090958615891 ( 0.00201279960800259 )	0.00256640271784580 ( 7.3338979774743e-05 )	0.0319291942627957 ( 0.000910106560126753 )	0.137983680572652 ( 0.00111314829355103 )	5.07477660007067e-05 ( 1.05850554678719e-05 )	0.00332585199944423 ( 0.000704533431065994 )	0.337676818071666 ( 0.00181239267086416 )	0.0128581064851752 ( 0.000169403278165561 )	0.256093029831501 ( 0.00254962381278244 )
			0.29	0.70090958615891 ( 0.00201279960800259 )	0.00256640271784580 ( 7.3338979774743e-05 )	0.0319291942627957 ( 0.000910106560126753 )	0.138995861364672 ( 0.00113146671955654 )	5.27829751184435e-05 ( 1.01211888279389e-05 )	0.0034313018315588 ( 0.000670369926791255 )	0.343116864615627 ( 0.00210238974630681 )	0.0129393650506216 ( 0.000168769408171627 )	0.254267909355212 ( 0.00260377670323112 )
			0.3	0.70090958615891 ( 0.00201279960800259 )	0.00256640271784580 ( 7.3338979774743e-05 )	0.0319291942627957 ( 0.000910106560126753 )	0.139728702275906 ( 0.00112235599731469 )	5.88806885322089e-05 ( 9.77506296007778e-06 )	0.0038022355109951 ( 0.000645575386633504 )	0.349207667900557 ( 0.00214122984705634 )	0.0130409161581333 ( 0.000173219373633466 )	0.252413360402645 ( 0.00258457889805877 )
			0.31	0.70090958615891 ( 0.00201279960800259 )	0.00256640271784580 ( 7.3338979774743e-05 )	0.0319291942627957 ( 0.000910106560126753 )	0.140313221524712 ( 0.00106720028519792 )	6.90488055706644e-05 ( 1.05733677796703e-05 )	0.00441942627732993 ( 0.000676752452445968 )	0.354318671643517 ( 0.00209238022213411 )	0.0131485978327578 ( 0.000178121149852882 )	0.251217459333609 ( 0.00258110085146168 )
			0.32	0.70090958615891 ( 0.00201279960800259 )	0.00256640271784580 ( 7.3338979774743e-05 )	0.0319291942627957 ( 0.000910106560126753 )	0.141048702646136 ( 0.00114210225586224 )	7.31119597716484e-05 ( 1.18026006425977e-05 )	0.00465616341219529 ( 0.000757879691717286 )	0.35966694449491 ( 0.00195532720245821 )	0.0132745980670866 ( 0.000176984798176003 )	0.250187051025237 ( 0.00243690051801749 )
			0.33	0.70090958615891 ( 0.00201279960800259 )	0.00256640271784580 ( 7.3338979774743e-05 )	0.0319291942627957 ( 0.000910106560126753 )	0.141750117907030 ( 0.00115878110577236 )	7.51399048548955e-05 ( 1.28568994071615e-05 )	0.00476790199720103 ( 0.000831581451921954 )	0.365360887727581 ( 0.00198089510308286 )	0.0133741112128150 ( 0.000173273592842305 )	0.248656224773639 ( 0.00247713277545734 )
			0.34	0.70090958615891 ( 0.00201279960800259 )	0.00256640271784580 ( 7.3338979774743e-05 )	0.0319291942627957 ( 0.000910106560126753 )	0.142555567441424 ( 0.00113735738864233 )	8.32591393727431e-05 ( 1.26412812242544e-05 )	0.00524814615359055 ( 0.000807563924491129 )	0.371191405099915 ( 0.00195405752542801 )	0.0135061579230878 ( 0.000180093883347187 )	0.247517482123359 ( 0.00231755447467195 )
			0.35	0.70090958615891 ( 0.00201279960800259 )	0.00256640271784580 ( 7.3338979774743e-05 )	0.0319291942627957 ( 0.000910106560126753 )	0.143216321849866 ( 0.00117125376546869 )	8.52960481599677e-05 ( 1.12367272339575e-05 )	0.005358251421716 ( 0.000717926314889811 )	0.377317695763529 ( 0.00177177920559378 )	0.0136504567084000 ( 0.000187449060931539 )	0.246437899273269 ( 0.00234411592146840 )
			0.36	0.70090958615891 ( 0.00201279960800259 )	0.00256640271784580 ( 7.3338979774743e-05 )	0.0319291942627957 ( 0.000910106560126753 )	0.143953138542612 ( 0.00117877950912665 )	8.73239932432148e-05 ( 1.24864218486397e-05 )	0.00545930842957174 ( 0.000798365412908466 )	0.383736674058897 ( 0.00168312549469348 )	0.0138089148982658 ( 0.000189933879765239 )	0.245447759506354 ( 0.00235929965498927 )
			0.37	0.701021234837734 ( 0.00203675488292269 )	0.00278546521150719 ( 0.000225549448689411 )	0.0345238681343886 ( 0.00272781377320303 )	0.144743101517713 ( 0.00115641414806578 )	9.7483714875751e-05 ( 1.37980551225193e-05 )	0.00604747103354826 ( 0.000863707153172916 )	0.389912394723964 ( 0.00148468421428938 )	0.0139470252467157 ( 0.000186179188926259 )	0.244341094118842 ( 0.00235110542621378 )
			0.38	0.701590990223103 ( 0.00212557500540643 )	0.00350717936602333 ( 0.000500086140100928 )	0.0427688653715708 ( 0.00571550467657659 )	0.189012112104534 ( 0.0430160877254665 )	0.000895931491625727 ( 0.000778643765556707 )	0.0172837995090284 ( 0.0100624051411989 )	0.395760737770374 ( 0.00155262092957696 )	0.0141460349089678 ( 0.000181035553258028 )	0.244220811831469 ( 0.00235134939943621 )
			0.39	0.702688406767053 ( 0.00230672838595873 )	0.00484658809017551 ( 0.00066086193562041 )	0.0579123218355772 ( 0.00740692693190221 )	0.232539953663475 ( 0.0573199226884729 )	0.00161950274047467 ( 0.00100061382083221 )	0.0273422082215285 ( 0.0131714085361414 )	0.401766228337998 ( 0.00142734846356192 )	0.0143410611248520 ( 0.000189647384509802 )	0.243955796821699 ( 0.00232902433185712 )
			0.4	0.705679515205485 ( 0.00246594321822674 )	0.00683720426073303 ( 0.000597318049814167 )	0.0798219409315966 ( 0.00655589789991699 )	0.233343821415517 ( 0.0573958527871129 )	0.00169668381769969 ( 0.00104801876872327 )	0.0284279360447758 ( 0.0137066665792214 )	0.408380095002913 ( 0.0015414303883155 )	0.0144994710886983 ( 0.000188560138541554 )	0.242975782997793 ( 0.00228054408436282 )
			0.41	0.708046595180128 ( 0.0023980918087509 )	0.00804197033020994 ( 0.000322412242957348 )	0.0928141025766651 ( 0.00357973034839248 )	0.321584224126066 ( 0.0707130984565225 )	0.00343901596696465 ( 0.00135235428829221 )	0.0511268858646873 ( 0.0175488103599749 )	0.415217304990475 ( 0.00163077681885967 )	0.0146579228697435 ( 0.000185164516828021 )	0.241925863395288 ( 0.00218292378771105 )
			0.42	0.709930898437437 ( 0.00218133197341091 )	0.00859141496398908 ( 0.000143897578523344 )	0.0983654367074072 ( 0.00152607225100257 )	0.322629188908635 ( 0.0712816287530529 )	0.00351170317684384 ( 0.00137313062630839 )	0.0524163426902651 ( 0.0175779218166763 )	0.421663844558906 ( 0.00156684615449633 )	0.0148590289986686 ( 0.000199052183110841 )	0.241582734071355 ( 0.00217587825368114 )
			0.43	0.710899645806166 ( 0.0020230000746947 )	0.00876818582150593 ( 0.000143763625262808 )	0.100085850694517 ( 0.00156283888201884 )	0.323577041828997 ( 0.0712470919195053 )	0.00367012877754727 ( 0.00143536898101373 )	0.0544116524942161 ( 0.0182570541369592 )	0.427679577755628 ( 0.00160236463382755 )	0.0150722814564362 ( 0.000199213460482837 )	0.241599693789685 ( 0.00213603598890772 )
			0.44	0.711065468680992 ( 0.00204157680809703 )	0.00892261415729426 ( 0.000112002763281607 )	0.101650725793965 ( 0.00121577859022270 )	0.368192350471351 ( 0.0727745455124152 )	0.00483794052369377 ( 0.00156157550685653 )	0.0690936329068336 ( 0.0196952814176867 )	0.433830602346801 ( 0.00163407125529081 )	0.0152733311017801 ( 0.000192454806941324 )	0.241420394455789 ( 0.00206656850634655 )
			0.45	0.711249850614519 ( 0.00207784712283973 )	0.00908102919365177 ( 0.000121843331627806 )	0.103256972093353 ( 0.00144474536038117 )	0.369496677750286 ( 0.0728071516492354 )	0.00504508890229179 ( 0.00162947458869271 )	0.0714295155920697 ( 0.0204264103322710 )	0.440428471654336 ( 0.00148956983831005 )	0.0154947642654537 ( 0.000185823101967243 )	0.241296912696440 ( 0.00195548082717205 )
			0.46	0.711543402575262 ( 0.00212423423743044 )	0.00931261418677494 ( 0.000169074525204618 )	0.105563906751088 ( 0.00190695447286588 )	0.414640836241709 ( 0.0713980572941617 )	0.00636750169732209 ( 0.00169162414263521 )	0.0874613325848441 ( 0.021033682642772 )	0.447386037868257 ( 0.00137171010085773 )	0.0157487270967726 ( 0.000177502218397657 )	0.241410085274145 ( 0.00183382683472359 )
			0.47	0.711543402575262 ( 0.00212423423743044 )	0.00933903096849624 ( 0.000174024881480152 )	0.105828676792832 ( 0.00194488166750046 )	0.415634567026178 ( 0.0714313368015995 )	0.00669238920749932 ( 0.00177901114693805 )	0.0909878743015942 ( 0.022002218651944 )	0.454335491173954 ( 0.00119941927829725 )	0.0160229997587667 ( 0.000182857600272091 )	0.241742403529488 ( 0.00178758158166276 )
			0.48	0.711543402575262 ( 0.00212423423743044 )	0.00933903096849624 ( 0.000174024881480152 )	0.105828676792832 ( 0.00194488166750046 )	0.460159722428073 ( 0.0662901423000517 )	0.00815520176827938 ( 0.00174256747081250 )	0.109268979084195 ( 0.0212509746200805 )	0.461477545913302 ( 0.00120099403740014 )	0.0163033738462634 ( 0.000189253336174163 )	0.242055727618517 ( 0.00170279226898816 )
			0.49	0.711543402575262 ( 0.00212423423743044 )	0.00933903096849624 ( 0.000174024881480152 )	0.105828676792832 ( 0.00194488166750046 )	0.373574178639802 ( 0.0725239382246348 )	0.00638418085428138 ( 0.00204991740569617 )	0.087489539290127 ( 0.024470651757163 )	0.467380004806890 ( 0.00147357290455408 )	0.0165654139514459 ( 0.000217272819819986 )	0.242636525179355 ( 0.00201264412182981 )
			0.5	0.711543402575262 ( 0.00212423423743044 )	0.00933903096849624 ( 0.000174024881480152 )	0.105828676792832 ( 0.00194488166750046 )	0.375066278419194 ( 0.072579324362828 )	0.00672540059839921 ( 0.00215503622032058 )	0.0914258636931853 ( 0.0253731316468932 )	0.473233242613825 ( 0.00146555322115133 )	0.0168700676943812 ( 0.000224843373125041 )	0.243698584753686 ( 0.0021034484558887 )
0.05	0.1	2	0.01	0.100319699395967 ( 0.00721584177570406 )	4.05712431028887e-06 ( 4.05712431028887e-06 )	0.000244498777506108 ( 0.000244498777506108 )	0.0260752491019672 ( 0.0140044198788164 )	0 ( 0 )	0 ( 0 )	0.250422085714035 ( 0.00108224412722733 )	0.0116747028840698 ( 0.000173023207038734 )	0.29444541795461 ( 0.00379288971595494 )
			0.02	0.329809710617150 ( 0.00207665284301028 )	4.67365626338763e-05 ( 1.05115344046568e-05 )	0.00126610059253981 ( 0.000282581516909473 )	0.150037154739577 ( 0.00240058832199115 )	1.21970756389781e-05 ( 5.41904052599188e-06 )	0.000720430288624618 ( 0.000322577745302415 )	0.26955276073757 ( 0.00139141611377572 )	0.0117194139963061 ( 0.000178546933078106 )	0.280188295446333 ( 0.00402496112377697 )
			0.03	0.331583359278727 ( 0.00195896728456404 )	6.9090345052148e-05 ( 9.18081506544107e-06 )	0.00186359264549989 ( 0.000242672975276510 )	0.150219579635804 ( 0.00240888751967948 )	1.42341918972029e-05 ( 6.10050741663126e-06 )	0.000833375952099236 ( 0.000356956647596963 )	0.289624100252448 ( 0.00108206492297733 )	0.0117702524384187 ( 0.000178210097307044 )	0.266767013965261 ( 0.00375633760374893 )
			0.04	0.332259529939121 ( 0.00208186940003721 )	0.000136139542961538 ( 1.51461817331744e-05 )	0.00367077535693662 ( 0.000399517714097927 )	0.150328711493608 ( 0.00242788915378665 )	1.42341918972029e-05 ( 6.10050741663126e-06 )	0.000832382681816324 ( 0.00035653047018248 )	0.310523535270469 ( 0.00131161764870838 )	0.0118332728259344 ( 0.000180158242699292 )	0.254390436489009 ( 0.00373965628711261 )
			0.05	0.332956158337494 ( 0.00199334890081971 )	0.000160545312351834 ( 1.46713190100206e-05 )	0.00431192714331345 ( 0.000380557806595686 )	0.150475177885054 ( 0.00242628842738587 )	1.6267290746469e-05 ( 6.64110027134233e-06 )	0.000952628158433066 ( 0.000389581772849308 )	0.336119715961303 ( 0.00149247022784827 )	0.0119125315644904 ( 0.000191964044112847 )	0.240854851992921 ( 0.00348751959335852 )
			0.06	0.332956158337494 ( 0.00199334890081971 )	0.000160545312351834 ( 1.46713190100206e-05 )	0.00431192714331345 ( 0.000380557806595686 )	0.150803794040414 ( 0.00245656100307312 )	1.6267290746469e-05 ( 6.64110027134233e-06 )	0.000952335376388802 ( 0.000389459224115252 )	0.363933883221532 ( 0.00203299560659431 )	0.0120121411535756 ( 0.000200346751257621 )	0.228093795704402 ( 0.00347062163755120 )
			0.07	0.33301060880676 ( 0.00200292560725182 )	0.000199134790428352 ( 2.49085459532919e-05 )	0.00533419619086581 ( 0.00064899658276241 )	0.151826686034631 ( 0.00264910945465527 )	1.6267290746469e-05 ( 6.64110027134233e-06 )	0.00094761376338346 ( 0.000387548866472193 )	0.393463256567839 ( 0.00241241577736266 )	0.0121198674179469 ( 0.000205001207880925 )	0.216163644613676 ( 0.00334109460868470 )
			0.08	0.333357945410735 ( 0.00200488220831497 )	0.000274320139637881 ( 2.36697407457174e-05 )	0.00733690081451213 ( 0.000615769472943795 )	0.153828486362039 ( 0.00264638459092522 )	1.6267290746469e-05 ( 6.64110027134233e-06 )	0.000932326111167103 ( 0.000381438824902332 )	0.420456257086539 ( 0.00254593640754902 )	0.0122418536171145 ( 0.000208083914455819 )	0.206762068373897 ( 0.00312407592618516 )
			0.09	0.333449668782157 ( 0.00197506672406064 )	0.000310880809988485 ( 1.76024305348236e-05 )	0.00831858511877134 ( 0.000461262175562159 )	0.157376489478916 ( 0.00252515042248605 )	1.83003895957351e-05 ( 7.69800082810122e-06 )	0.00103105435815032 ( 0.000435942589360111 )	0.444479432398034 ( 0.00269359262108375 )	0.0124025060292500 ( 0.000204646683471026 )	0.199873889443575 ( 0.00289079846796229 )
			0.1	0.333486265305488 ( 0.00194568873639497 )	0.00031291291728375 ( 1.65689471144975e-05 )	0.008374398348646 ( 0.00043639686553493 )	0.162278468063073 ( 0.00258609172204696 )	1.83003895957351e-05 ( 7.69800082810122e-06 )	0.00100819190494598 ( 0.000426349060170043 )	0.465660321464377 ( 0.00283563722733705 )	0.0125428090291035 ( 0.000198647811036332 )	0.194309344083541 ( 0.0028519712259138 )
			0.11	0.353728263799216 ( 0.00450902885016736 )	0.000392194971138074 ( 2.36420629813256e-05 )	0.00984808330291688 ( 0.000526213926954317 )	0.16740450895284 ( 0.00253167163905165 )	2.23730463917497e-05 ( 8.27721363838624e-06 )	0.00119168888026547 ( 0.000438919046502554 )	0.4845590985635 ( 0.00319483167827779 )	0.0126546482974411 ( 0.000199571510057938 )	0.189537982795040 ( 0.00292208492782691 )
			0.12	0.366677576312952 ( 0.00350955139083658 )	0.000459241309993272 ( 3.13163668511167e-05 )	0.0111132641102825 ( 0.000713507448143696 )	0.172024658823405 ( 0.00273859080543354 )	2.23730463917497e-05 ( 8.27721363838624e-06 )	0.00115850971265418 ( 0.000426642186066346 )	0.503783920359557 ( 0.00315934230120247 )	0.0128193555389807 ( 0.000201019733595483 )	0.185570427373565 ( 0.00278597025411275 )
			0.13	0.368633800256394 ( 0.00205672411886257 )	0.000516136984131501 ( 2.85449703247202e-05 )	0.0124417434405473 ( 0.000675316606587122 )	0.177832716266173 ( 0.0028484399208128 )	2.64441274673293e-05 ( 9.12472672563256e-06 )	0.00132030623081706 ( 0.000454162234394552 )	0.518210948924846 ( 0.00294637506784131 )	0.0129454054179993 ( 0.000194382563201532 )	0.182800869442574 ( 0.00267523681990004 )
			0.14	0.368796470729900 ( 0.00206311628788102 )	0.000532400873938314 ( 3.05199658099981e-05 )	0.0128238809880352 ( 0.000721509024981378 )	0.182700429077557 ( 0.00296073773749125 )	2.64441274673293e-05 ( 9.12472672563256e-06 )	0.00127936719162474 ( 0.000440242891098972 )	0.530427376557804 ( 0.00280657817432644 )	0.0130714895164312 ( 0.000188109875094447 )	0.180771143264559 ( 0.00248631974374454 )
			0.15	0.368796470729900 ( 0.00206311628788102 )	0.000544585677789785 ( 3.29589228182838e-05 )	0.0131133074049227 ( 0.000779082255666525 )	0.187560109144122 ( 0.0030248691878877 )	3.25421940826319e-05 ( 8.68440385967697e-06 )	0.00154459443147994 ( 0.000405993604014315 )	0.540681339362498 ( 0.00272495054495339 )	0.0131934716514611 ( 0.000187369747792036 )	0.179311395810358 ( 0.00240394094970548 )
			0.16	0.411318924708098 ( 0.0100373862785992 )	0.000737609655863745 ( 5.52340370385891e-05 )	0.0157726900621523 ( 0.00096311466343988 )	0.192012110664087 ( 0.00269780497600708 )	3.66037683469031e-05 ( 7.90793243563988e-06 )	0.00171259098455194 ( 0.000364387722801441 )	0.55010719607035 ( 0.00250224680159890 )	0.0133825404495419 ( 0.000200336383872604 )	0.178849493130298 ( 0.00245047309816778 )
			0.17	0.437268131623676 ( 0.00367829730809458 )	0.000912403444314032 ( 4.1044277073638e-05 )	0.0184388239332347 ( 0.000811501191689637 )	0.196724781464162 ( 0.00256706826095537 )	4.27069957298898e-05 ( 8.81631410475719e-06 )	0.00194427146195504 ( 0.000398566591696452 )	0.55764959847633 ( 0.00258085592166634 )	0.0135472090985056 ( 0.000207528927059796 )	0.178638224328348 ( 0.00243595917114120 )
			0.18	0.446181192524878 ( 0.00270291805983964 )	0.00101604269407239 ( 4.29444119659103e-05 )	0.0200970857269905 ( 0.000865427591151046 )	0.201071661149011 ( 0.00265919651830342 )	4.8806377008244e-05 ( 9.19786024882788e-06 )	0.00217229509491702 ( 0.000405805781365269 )	0.56426267264243 ( 0.00222951356333455 )	0.0137098704418559 ( 0.000218966830216815 )	0.178654591524504 ( 0.00255843112766243 )
			0.19	0.451178676423666 ( 0.00280193723439483 )	0.00105060881983953 ( 4.63985299462113e-05 )	0.0205330061529476 ( 0.000904731305342871 )	0.205444151866084 ( 0.00261780382263212 )	5.08409650041748e-05 ( 9.22341120426785e-06 )	0.00221347616131222 ( 0.000398538819224827 )	0.570489307111119 ( 0.00223366079127983 )	0.0139050536386109 ( 0.000222877536545074 )	0.179111310986867 ( 0.00250429828592513 )
			0.2	0.574594081670558 ( 0.0157852807288372 )	0.00143672809496884 ( 5.86689657151213e-05 )	0.0220604462509145 ( 0.000823236986833255 )	0.209540115431636 ( 0.00258181687855345 )	5.89731996934335e-05 ( 1.02612872863584e-05 )	0.00252015290490285 ( 0.000435116829934505 )	0.576474972834994 ( 0.00219692278784936 )	0.0140982037154286 ( 0.000226664813055103 )	0.179607279073008 ( 0.00254118439875749 )
			0.21	0.720649860031013 ( 0.00666578651400233 )	0.00196296924611592 ( 5.9348197808585e-05 )	0.0239425893007279 ( 0.000718373433406415 )	0.213619271758633 ( 0.00282771251059202 )	6.30360933466103e-05 ( 9.3222423997203e-06 )	0.00264236678503562 ( 0.000389330810266738 )	0.582240471239444 ( 0.00230149851430474 )	0.0143015419191381 ( 0.000220368376477623 )	0.180259756501334 ( 0.00247801209702779 )
			0.22	0.758778372081218 ( 0.00147674535930019 )	0.00222718831990522 ( 6.01171791188183e-05 )	0.0257513262005838 ( 0.00072479438130638 )	0.217312987723162 ( 0.0027798679009627 )	7.116597682902e-05 ( 1.06121229152367e-05 )	0.00294322930688875 ( 0.000445114542827731 )	0.587557743440641 ( 0.00252017118056581 )	0.0145150487733813 ( 0.000217839857640159 )	0.181104960720719 ( 0.00235107302694374 )
			0.23	0.75883262563029 ( 0.00145713654455877 )	0.00223531185122570 ( 5.87708618981872e-05 )	0.0258417702282131 ( 0.000712771566165416 )	0.220806131152772 ( 0.00281436220721143 )	7.116597682902e-05 ( 1.06121229152367e-05 )	0.00289759883329331 ( 0.000437486379521676 )	0.592196995777852 ( 0.00246806179152463 )	0.0147549817046535 ( 0.000218051582198617 )	0.18237565985908 ( 0.00235277553130125 )
			0.24	0.75883262563029 ( 0.00145713654455877 )	0.00223531185122570 ( 5.87708618981872e-05 )	0.0258417702282131 ( 0.000712771566165416 )	0.224375055398042 ( 0.00273321780790275 )	7.72632933534306e-05 ( 1.24238686155130e-05 )	0.00310038897638264 ( 0.000509151632279449 )	0.597143244072104 ( 0.00247466222463396 )	0.0150254482514867 ( 0.000229109877092984 )	0.183842475551007 ( 0.00241573114959080 )
			0.25	0.75883262563029 ( 0.00145713654455877 )	0.00223531185122570 ( 5.87708618981872e-05 )	0.0258417702282131 ( 0.000712771566165416 )	0.228359673721523 ( 0.00282098528296997 )	8.13349546739052e-05 ( 1.21269427609704e-05 )	0.00320329378320764 ( 0.000489623884963277 )	0.601404702967832 ( 0.00248882420732612 )	0.0153040322393959 ( 0.000230207074482934 )	0.185534918691783 ( 0.00236102839134369 )
			0.26	0.75883262563029 ( 0.00145713654455877 )	0.00223531185122570 ( 5.87708618981872e-05 )	0.0258417702282131 ( 0.000712771566165416 )	0.232474634285080 ( 0.00268764991185508 )	8.54024397208299e-05 ( 1.24234970063226e-05 )	0.00330039650564888 ( 0.000495343610981371 )	0.605558344414324 ( 0.00261886888538628 )	0.0156171837126648 ( 0.000222698500799931 )	0.187569298814643 ( 0.00225240084441597 )
			0.27	0.75883262563029 ( 0.00145713654455877 )	0.00223531185122570 ( 5.87708618981872e-05 )	0.0258417702282131 ( 0.000712771566165416 )	0.237496361406150 ( 0.00264050667235625 )	9.14974844027137e-05 ( 1.25861903400405e-05 )	0.00346288908955423 ( 0.000492298702595153 )	0.609905996902325 ( 0.00232198848736773 )	0.0159140225404635 ( 0.000228776529967135 )	0.189351495291830 ( 0.00230024429400227 )
			0.28	0.75883262563029 ( 0.00145713654455877 )	0.00223531185122570 ( 5.87708618981872e-05 )	0.0258417702282131 ( 0.000712771566165416 )	0.241849075207998 ( 0.00255391555361930 )	0.000111838388357229 ( 1.01774261260666e-05 )	0.00413605727747811 ( 0.000387475697333227 )	0.614437123938194 ( 0.00215039183467201 )	0.0163104502883236 ( 0.000245990977106745 )	0.192008156367083 ( 0.00254068090145686 )
			0.29	0.75883262563029 ( 0.00145713654455877 )	0.00223531185122570 ( 5.87708618981872e-05 )	0.0258417702282131 ( 0.000712771566165416 )	0.24614352879897 ( 0.00264538568298774 )	0.000117938483295834 ( 1.04206744473492e-05 )	0.00428641841578632 ( 0.000394761726834354 )	0.619242351655642 ( 0.00229101651873195 )	0.0167617977332923 ( 0.000261912333205620 )	0.195051812168286 ( 0.00269642804106756 )
			0.3	0.75883262563029 ( 0.00145713654455877 )	0.00223531185122570 ( 5.87708618981872e-05 )	0.0258417702282131 ( 0.000712771566165416 )	0.250860156161754 ( 0.00255487919658357 )	0.000130135558121417 ( 1.29385585304910e-05 )	0.00464306662516275 ( 0.000479188541589655 )	0.624191158845773 ( 0.00215570969883093 )	0.0172051128673207 ( 0.000256956099816203 )	0.197914943454419 ( 0.00257258590948349 )
			0.31	0.75883262563029 ( 0.00145713654455877 )	0.00223531185122570 ( 5.87708618981872e-05 )	0.0258417702282131 ( 0.000712771566165416 )	0.255214929604441 ( 0.00262158563593418 )	0.000134197132385688 ( 1.22029313403127e-05 )	0.0047137750630323 ( 0.000456187220507866 )	0.628514623289318 ( 0.00230612995637954 )	0.0177235787215696 ( 0.000284989669198729 )	0.201537890917609 ( 0.00268357968518868 )
			0.32	0.75883262563029 ( 0.00145713654455877 )	0.00223531185122570 ( 5.87708618981872e-05 )	0.0258417702282131 ( 0.000712771566165416 )	0.258549837236609 ( 0.00258286815463144 )	0.000144360120977470 ( 1.11147697266533e-05 )	0.00500039326286496 ( 0.000416542286375198 )	0.633776244324736 ( 0.00231070389713393 )	0.0182217467091071 ( 0.000318456118915005 )	0.204647188048712 ( 0.00280375853825334 )
			0.33	0.75883262563029 ( 0.00145713654455877 )	0.00223531185122570 ( 5.87708618981872e-05 )	0.0258417702282131 ( 0.000712771566165416 )	0.262700076988375 ( 0.00260793407515053 )	0.000158604949267763 ( 1.28100599883502e-05 )	0.00538136812831848 ( 0.00043574670861645 )	0.639512845539382 ( 0.00199272783802824 )	0.0188235906686086 ( 0.000332429082014592 )	0.208491720797421 ( 0.00290649336120719 )
			0.34	0.75883262563029 ( 0.00145713654455877 )	0.00223531185122570 ( 5.87708618981872e-05 )	0.0258417702282131 ( 0.000712771566165416 )	0.266599692176481 ( 0.00252640841020799 )	0.000168765159445350 ( 1.28880842808078e-05 )	0.00564462324902942 ( 0.000441455037723486 )	0.645244275635644 ( 0.00217666000629606 )	0.0194376647448704 ( 0.000356075338093473 )	0.212330354151041 ( 0.00302770418693711 )
			0.35	0.75883262563029 ( 0.00145713654455877 )	0.00223531185122570 ( 5.87708618981872e-05 )	0.0258417702282131 ( 0.000712771566165416 )	0.270059875604976 ( 0.0024638334833966 )	0.000180959840923722 ( 1.40428194946917e-05 )	0.00597989994190863 ( 0.00048378457976053 )	0.652051323136529 ( 0.00245287337427991 )	0.0200536843014086 ( 0.000385740084623132 )	0.215795304444862 ( 0.00314056000748666 )
			0.36	0.75883262563029 ( 0.00145713654455877 )	0.00223531185122570 ( 5.87708618981872e-05 )	0.0258417702282131 ( 0.000712771566165416 )	0.273263633979452 ( 0.00232614882337941 )	0.000193160634694133 ( 1.64042473189007e-05 )	0.00630546633735471 ( 0.000549361847953727 )	0.659548663030715 ( 0.00254745143623659 )	0.0208426013667054 ( 0.000385263801334123 )	0.220438267018335 ( 0.00312271847013237 )
			0.37	0.75883262563029 ( 0.00145713654455877 )	0.00223531185122570 ( 5.87708618981872e-05 )	0.0258417702282131 ( 0.000712771566165416 )	0.276343350373122 ( 0.00219254894448490 )	0.000207390972765062 ( 1.38325690111955e-05 )	0.00669254664030471 ( 0.000465577898297971 )	0.667104005670837 ( 0.00259204115504777 )	0.0216315737027032 ( 0.000366747675940988 )	0.224917039966624 ( 0.00290226588248247 )
			0.38	0.75883262563029 ( 0.00145713654455877 )	0.00223531185122570 ( 5.87708618981872e-05 )	0.0258417702282131 ( 0.000712771566165416 )	0.279418296669794 ( 0.00232217954097890 )	0.000215519323465271 ( 1.4909917449849e-05 )	0.00687993521971585 ( 0.000499617035401344 )	0.675451887121638 ( 0.00281696997271302 )	0.0225078088930163 ( 0.000381471018388258 )	0.229705581564867 ( 0.00294319973014723 )
			0.39	0.759140371040701 ( 0.00142659447532964 )	0.00375827653021004 ( 0.000521212872827975 )	0.0423233551401437 ( 0.0056119528812338 )	0.283012085881105 ( 0.00225639593624221 )	0.000241944051471003 ( 1.72578717720693e-05 )	0.00762289691827432 ( 0.000572239267622955 )	0.684554803994166 ( 0.0026723137923776 )	0.0233718384823958 ( 0.000369561718978428 )	0.234051139538382 ( 0.0029042348220573 )
			0.4	0.76007425917554 ( 0.00145103380821938 )	0.00697705893556118 ( 0.000715780797393935 )	0.0758265198990386 ( 0.00737295849792719 )	0.285488144390618 ( 0.00220840165052763 )	0.000250079973488541 ( 1.81958550959242e-05 )	0.0078050520168571 ( 0.000591300146423416 )	0.694058688609073 ( 0.00276756689922964 )	0.0244168793243644 ( 0.000368351446695607 )	0.239472139048499 ( 0.00282692564234781 )
			0.41	0.760385686605968 ( 0.00144793529659182 )	0.00849424878931901 ( 0.000141750688741516 )	0.0914295423307014 ( 0.0016424121390535 )	0.288871768669046 ( 0.00239417195810425 )	0.000280575085630905 ( 1.62478784511093e-05 )	0.0086536217429554 ( 0.00054724038071214 )	0.704515396780987 ( 0.00285089140496148 )	0.0254679842142068 ( 0.000381575417038447 )	0.24445573089931 ( 0.00280205292981408 )
			0.42	0.760459774400004 ( 0.00145474050839286 )	0.00850439687063853 ( 0.000141803898222210 )	0.0915212745823947 ( 0.00164699302593840 )	0.291854982081174 ( 0.00237322992207469 )	0.000313125724185119 ( 1.64001631060386e-05 )	0.00952865641280354 ( 0.000516470607999433 )	0.715122743935996 ( 0.00278676047396320 )	0.0266452258581961 ( 0.000368599881558553 )	0.25009385908809 ( 0.00259622364092957 )
			0.43	0.760459774400004 ( 0.00145474050839286 )	0.00850439687063853 ( 0.000141803898222210 )	0.0915212745823947 ( 0.00164699302593840 )	0.294348785680699 ( 0.00245266862982060 )	0.000337516699552742 ( 1.60943102247062e-05 )	0.0101825855922721 ( 0.000517298582013557 )	0.72739921612317 ( 0.00302331309143381 )	0.0279648201790115 ( 0.000371850629911394 )	0.256017219619784 ( 0.00251016598033388 )
			0.44	0.760459774400004 ( 0.00145474050839286 )	0.00850439687063853 ( 0.000141803898222210 )	0.0915212745823947 ( 0.00164699302593840 )	0.29662905531163 ( 0.00247609190908464 )	0.000370054534820843 ( 1.81522695893407e-05 )	0.0110707962326903 ( 0.000582001281741572 )	0.741284341191151 ( 0.00279644363930813 )	0.0292863652732568 ( 0.000391812426010848 )	0.261246658646492 ( 0.00268104791464716 )
			0.45	0.760459774400004 ( 0.00145474050839286 )	0.00850439687063853 ( 0.000141803898222210 )	0.0915212745823947 ( 0.00164699302593840 )	0.29917602703276 ( 0.00258880213629126 )	0.000400551223123374 ( 1.91929583975372e-05 )	0.0118738142308619 ( 0.000616381252501339 )	0.754060072086894 ( 0.00280648446996644 )	0.0306587486054277 ( 0.000415336137261955 )	0.266819945406659 ( 0.00274078298853945 )
			0.46	0.760459774400004 ( 0.00145474050839286 )	0.00850439687063853 ( 0.000141803898222210 )	0.0915212745823947 ( 0.00164699302593840 )	0.301580331337521 ( 0.00265592404764539 )	0.00042495717043629 ( 1.70221233697009e-05 )	0.0124826684133212 ( 0.000547295108100238 )	0.767907269636513 ( 0.00288558305991868 )	0.0320250655890808 ( 0.000379819241640332 )	0.271846366038593 ( 0.00258765669666417 )
			0.47	0.760459774400004 ( 0.00145474050839286 )	0.00850439687063853 ( 0.000141803898222210 )	0.0915212745823947 ( 0.00164699302593840 )	0.303764193674338 ( 0.00271732042375931 )	0.000451379784681756 ( 1.98271471412639e-05 )	0.0131652327792968 ( 0.000645743695940832 )	0.782813471300783 ( 0.00257609032900002 )	0.0336781582464148 ( 0.000392563657138275 )	0.278047300615632 ( 0.00263601597118758 )
			0.48	0.760459774400004 ( 0.00145474050839286 )	0.00850439687063853 ( 0.000141803898222210 )	0.0915212745823947 ( 0.00164699302593840 )	0.305564263014553 ( 0.00274593345546322 )	0.000494084006673259 ( 1.76990891312693e-05 )	0.0143053353768174 ( 0.000587121635745119 )	0.796485435782825 ( 0.00267405026626921 )	0.0352193008815020 ( 0.000436968583239293 )	0.283575401687742 ( 0.00279437788954539 )
			0.49	0.760459774400004 ( 0.00145474050839286 )	0.00850439687063853 ( 0.000141803898222210 )	0.0915212745823947 ( 0.00164699302593840 )	0.307604547034446 ( 0.00280118702488408 )	0.000532703123599524 ( 2.00242265104948e-05 )	0.0152952666069478 ( 0.00062615674985182 )	0.81018050687241 ( 0.00275706751436261 )	0.0366628520578917 ( 0.000457102755253302 )	0.288290881483703 ( 0.00278647644000862 )
			0.5	0.760459774400004 ( 0.00145474050839286 )	0.00850439687063853 ( 0.000141803898222210 )	0.0915212745823947 ( 0.00164699302593840 )	0.309518292454374 ( 0.00261764149702628 )	0.0005896139288618 ( 2.47313876353761e-05 )	0.0168013228659654 ( 0.000749451852691318 )	0.822796640873659 ( 0.00294734636155336 )	0.0382061324698018 ( 0.000413376501678484 )	0.293632317189908 ( 0.00254863305079785 )
0.05	0.2	1	0.01	0.0522519438257419 ( 0.000843124678403477 )	2.28451328444475e-06 ( 2.28451328444475e-06 )	0.000159235668789814 ( 0.000159235668789814 )	0.00209786655940373 ( 0.000148114860526893 )	0 ( 0 )	0 ( 0 )	0.231325594060448 ( 0.00159533069934777 )	0.0115189892998026 ( 0.000140549926465211 )	0.165821030741900 ( 0.00229651239029607 )
			0.02	0.089807910168722 ( 0.00262363024264735 )	4.56184698215147e-06 ( 3.04123602954432e-06 )	0.000198425196850394 ( 0.000132288672146799 )	0.00399719232220384 ( 0.000222655051430697 )	0 ( 0 )	0 ( 0 )	0.231517134660316 ( 0.00159478030426769 )	0.0115235685801890 ( 0.000140535977044276 )	0.165761383306962 ( 0.00229363802083784 )
			0.03	0.228821051513741 ( 0.00308878637870022 )	2.28346256535991e-05 ( 4.80533634120731e-06 )	0.000398798450420579 ( 8.2537969874252e-05 )	0.0777895976100221 ( 0.000590626633072322 )	6.86019173025337e-06 ( 3.49304494953521e-06 )	0.000354399164627361 ( 0.000180575478959184 )	0.231726800712150 ( 0.00158150789578154 )	0.0115304286146926 ( 0.000142722109908554 )	0.165717693976979 ( 0.00231809703151101 )
			0.04	0.240350883213708 ( 0.00202696624972879 )	5.02559558710845e-05 ( 1.16979512886141e-05 )	0.000827842846755999 ( 0.000191237676030438 )	0.0880050115030342 ( 0.000832186926500122 )	6.86019173025337e-06 ( 3.49304494953521e-06 )	0.00031943854192098 ( 0.0001627534383291 )	0.232119425342526 ( 0.00159588573557179 )	0.0115327178347554 ( 0.000143728978964424 )	0.165512028131686 ( 0.00233245458700935 )
			0.05	0.254907249376635 ( 0.00135840846449592 )	7.53905208448081e-05 ( 1.32340630486353e-05 )	0.00118007198032762 ( 0.000201347140465699 )	0.0964207320571326 ( 0.000823040070246703 )	6.86019173025337e-06 ( 3.49304494953521e-06 )	0.000289889097362139 ( 0.000147683436242155 )	0.232521079250571 ( 0.00161246446632283 )	0.0115441526432635 ( 0.000145330951838045 )	0.165412484915426 ( 0.00236903192337572 )
			0.06	0.259949366154093 ( 0.00149788775849869 )	0.000114181930539858 ( 1.70086769021993e-05 )	0.00175224125633079 ( 0.000254412467159200 )	0.102774644165785 ( 0.000693415146998394 )	6.86019173025337e-06 ( 3.49304494953521e-06 )	0.000270587956543866 ( 0.000137832204344833 )	0.233150651464451 ( 0.00162462414637988 )	0.0115510166710512 ( 0.000144415847116538 )	0.165121709098904 ( 0.00235120340286672 )
			0.07	0.269481627688924 ( 0.00141643906708027 )	0.000137037525902909 ( 1.76800601189244e-05 )	0.00203190516133875 ( 0.000255652515851616 )	0.108068054428159 ( 0.000681547943651556 )	9.14956901963066e-06 ( 5.05961500181813e-06 )	0.00034114554036091 ( 0.000186937107980229 )	0.233717505421123 ( 0.00162379524951407 )	0.0115578665764852 ( 0.000143547041759717 )	0.164866650991042 ( 0.00231502286534424 )
			0.08	0.270688950103023 ( 0.001173844522276 )	0.000141611154444307 ( 1.69474370811973e-05 )	0.00209227082251612 ( 0.000245333572830499 )	0.112140256921246 ( 0.000678546528619395 )	9.14956901963066e-06 ( 5.05961500181813e-06 )	0.000328829270006326 ( 0.000180486633190669 )	0.234455959243489 ( 0.00158113257785048 )	0.0115647163771902 ( 0.000142103141759306 )	0.164510573573914 ( 0.00227025223449012 )
			0.09	0.270770842732687 ( 0.00117255901133608 )	0.000148478500215167 ( 1.81071396180303e-05 )	0.00219189580809789 ( 0.000261616147495843 )	0.115811239891034 ( 0.000786735148332052 )	9.14956901963066e-06 ( 5.05961500181813e-06 )	0.000318536122306656 ( 0.000174540655897143 )	0.235232651761797 ( 0.00160204973478358 )	0.0115715843518317 ( 0.000142699051689084 )	0.164136539884039 ( 0.00225218748299254 )
			0.1	0.273268784753757 ( 0.00166528574514784 )	0.000210176446421671 ( 2.98551025337475e-05 )	0.00306003061829734 ( 0.000417267747118222 )	0.119069849645802 ( 0.000700812213456618 )	1.37242390715532e-05 ( 6.1013047028303e-06 )	0.000466141591840108 ( 0.000206472157481788 )	0.236227453139616 ( 0.00160561713302121 )	0.0115807421495568 ( 0.000141406962983366 )	0.163668011039380 ( 0.00224056305804441 )
			0.11	0.279678003599869 ( 0.00171962978814000 )	0.000255878359987729 ( 2.96817214209820e-05 )	0.00364333211224264 ( 0.000403365020786231 )	0.121789870185240 ( 0.000648595103884178 )	1.37242390715532e-05 ( 6.1013047028303e-06 )	0.000455278562450145 ( 0.000201784528098129 )	0.237267597978750 ( 0.0015441489990001 )	0.0115898821076573 ( 0.000142307283433101 )	0.163168682599033 ( 0.00220014310572796 )
			0.12	0.281005883006103 ( 0.00146542047371225 )	0.000258162873272174 ( 2.91393918441786e-05 )	0.00365974858186727 ( 0.000395819320104180 )	0.124382715060016 ( 0.000665400083768074 )	1.37242390715532e-05 ( 6.1013047028303e-06 )	0.000445613644368636 ( 0.000197354856652655 )	0.238399817461241 ( 0.00155091567245809 )	0.0115944530793248 ( 0.000142451691931658 )	0.162573532464424 ( 0.00219484887065404 )
			0.13	0.286059706490631 ( 0.00378856910427688 )	0.000276424992476627 ( 3.27634595161212e-05 )	0.00382579195381867 ( 0.000408784110726938 )	0.126491765669599 ( 0.000676156368308928 )	1.37242390715532e-05 ( 6.1013047028303e-06 )	0.000438756670412221 ( 0.000194593599199055 )	0.239295012002299 ( 0.00159034072579233 )	0.0116035948612258 ( 0.000140438235196993 )	0.162173511316988 ( 0.00217615341814012 )
			0.14	0.309179570507256 ( 0.00302857451549369 )	0.000376972859897163 ( 2.75491559669629e-05 )	0.00485357194225483 ( 0.000316601730741399 )	0.128335687000465 ( 0.000658037598994107 )	1.60152423018677e-05 ( 5.9571337422711e-06 )	0.000502203843680626 ( 0.000186608625062682 )	0.240636838772499 ( 0.00157587551169067 )	0.0116218820033369 ( 0.000138340915322062 )	0.161627294331013 ( 0.00213383346559567 )
			0.15	0.320981675506851 ( 0.00259471465469644 )	0.000424916663959610 ( 3.04948055657656e-05 )	0.00527402543221994 ( 0.000354035427930836 )	0.130059951479298 ( 0.000690039478658071 )	1.82986079828815e-05 ( 5.70743668888249e-06 )	0.000564473083111561 ( 0.000176193428107845 )	0.242097826191616 ( 0.00163947437290622 )	0.0116378920526544 ( 0.000140095326550630 )	0.161000496845864 ( 0.00218694441014538 )
			0.16	0.327624570050482 ( 0.00167999851580913 )	0.000456896365010027 ( 3.04416838022427e-05 )	0.0055624464553578 ( 0.000360188692044190 )	0.13160142795429 ( 0.000710328656273319 )	2.28694224237576e-05 ( 6.81817926325662e-06 )	0.00069884500592895 ( 0.00020942608728702 )	0.243651192916738 ( 0.00162562662630251 )	0.0116516209182608 ( 0.000141270670003775 )	0.160294110620715 ( 0.00216782050139883 )
			0.17	0.328302044751527 ( 0.00156243492063435 )	0.000461469993551424 ( 3.13513242571597e-05 )	0.00560635205165383 ( 0.000371162475061689 )	0.133061967751213 ( 0.000766841651497618 )	2.74421653941487e-05 ( 8.21111266193128e-06 )	0.000826876293157175 ( 0.000247371034332724 )	0.245139319442920 ( 0.00166325688169472 )	0.0116562059730155 ( 0.000140867268247231 )	0.159530005748802 ( 0.00215212752258900 )
			0.18	0.331231981057259 ( 0.00312718033324101 )	0.000466048224065331 ( 3.23532625091052e-05 )	0.00560698611358773 ( 0.000371255921848278 )	0.134394370630027 ( 0.000750305423068413 )	2.74421653941487e-05 ( 8.21111266193128e-06 )	0.000818671609659094 ( 0.000244783645061875 )	0.246546243172139 ( 0.00170289419259665 )	0.0116584875673936 ( 0.000141259676803855 )	0.158794358129233 ( 0.00217694218091366 )
			0.19	0.373425726182518 ( 0.00541735132300725 )	0.000619038841204907 ( 4.82183867629925e-05 )	0.00660300501683291 ( 0.000481717133138614 )	0.135408141102077 ( 0.00076356636071318 )	3.43063559823559e-05 ( 8.52760598067776e-06 )	0.00101287103734581 ( 0.000251373347247279 )	0.248061305550489 ( 0.00170338530201425 )	0.0116722158867433 ( 0.000143470134237535 )	0.158134757799157 ( 0.00220058662356277 )
			0.2	0.404963165387509 ( 0.00260782645092709 )	0.000740097672040415 ( 6.21170154382148e-05 )	0.00727041171678798 ( 0.000581636522361125 )	0.136631903230601 ( 0.000740477236503613 )	3.43063559823559e-05 ( 8.52760598067776e-06 )	0.00100297229399802 ( 0.000248632290189438 )	0.249613565092301 ( 0.00175826454773508 )	0.0116950878734412 ( 0.000144916221703039 )	0.157571353857559 ( 0.00224812533925051 )
			0.21	0.417755527304666 ( 0.00195827923546275 )	0.00079264538424281 ( 6.03235745925431e-05 )	0.00755873312072776 ( 0.000566027638489646 )	0.137818531865374 ( 0.000785032150593916 )	4.34643384499414e-05 ( 9.92093458117103e-06 )	0.00126001177138869 ( 0.000286636888594669 )	0.251384815022688 ( 0.00177070164681255 )	0.0117065079523214 ( 0.000143598991954550 )	0.156765436164304 ( 0.00223341145779778 )
			0.22	0.430929409735818 ( 0.00789603107917883 )	0.000824597520698282 ( 7.81208575538337e-05 )	0.00755241093750606 ( 0.000576765379153559 )	0.138970357111502 ( 0.000794634285712845 )	4.57451002243740e-05 ( 9.65180027639806e-06 )	0.00131486664017005 ( 0.000276271557130604 )	0.253665526989098 ( 0.00170422469512144 )	0.0117179437451139 ( 0.000143150535398401 )	0.155699861376671 ( 0.00219861442730398 )
			0.23	0.53484424325115 ( 0.00613046724444871 )	0.00111477972415747 ( 7.41599309143555e-05 )	0.00828547122121525 ( 0.000511361327794846 )	0.139920113239779 ( 0.000803293253145033 )	4.80258619988067e-05 ( 9.9142978939765e-06 )	0.00137125687619862 ( 0.000282343384898273 )	0.255837695766947 ( 0.00169661799432443 )	0.0117316615044286 ( 0.000140990882338212 )	0.154732834486360 ( 0.00213885621087455 )
			0.24	0.582597199561 ( 0.00372461719736191 )	0.00132954884431881 ( 7.2847203519723e-05 )	0.0090758994860149 ( 0.000482472000657537 )	0.140851191115149 ( 0.000786201762488061 )	5.94676152406124e-05 ( 1.03502857481324e-05 )	0.00168561505163792 ( 0.000292020545645104 )	0.257844640990183 ( 0.00170404892513600 )	0.0117545451812644 ( 0.000139809534515324 )	0.153970437419706 ( 0.00214200509957005 )
			0.25	0.619604207515267 ( 0.00387218918940869 )	0.00151919805032718 ( 7.4762202988782e-05 )	0.009746419937494 ( 0.000467331068752706 )	0.141755896063362 ( 0.000843994755912666 )	6.63267068376176e-05 ( 9.9192739900287e-06 )	0.00186657628223519 ( 0.000277493273743867 )	0.260127006809915 ( 0.00166070782766588 )	0.0117797148628614 ( 0.000136928145958757 )	0.153099110586274 ( 0.00207019496953764 )
			0.26	0.649637413570958 ( 0.00257793168731897 )	0.00175906011999877 ( 7.90510941946177e-05 )	0.010754351658901 ( 0.000474774545315903 )	0.142769747597009 ( 0.000874338436398112 )	8.00373656450704e-05 ( 1.09160709241603e-05 )	0.00223665402498086 ( 0.000305456150090446 )	0.262544425397166 ( 0.00167940893046248 )	0.0118048500226823 ( 0.000134049996045249 )	0.152180497306182 ( 0.00204306791763175 )
			0.27	0.672126379301084 ( 0.00154162690178664 )	0.00204457607034443 ( 8.13222536765718e-05 )	0.0120695727853359 ( 0.000481189521151439 )	0.143792141452128 ( 0.000933322438852551 )	8.46224203997822e-05 ( 9.05407377212767e-06 )	0.00234660379479269 ( 0.000250699540487322 )	0.264989432716896 ( 0.00169243058251345 )	0.0118345806309706 ( 0.000133371530779532 )	0.151315445744404 ( 0.00206310223683793 )
			0.28	0.680302115738294 ( 0.00104801900509439 )	0.00226615584587366 ( 7.78813672342284e-05 )	0.0132030599724610 ( 0.000460147490491536 )	0.144723114672635 ( 0.000987199394293184 )	8.69031821742149e-05 ( 9.51458479042137e-06 )	0.00239483663653024 ( 0.000262421198231036 )	0.267782819662896 ( 0.00159030660905623 )	0.0118597726992804 ( 0.00013392869304798 )	0.150236728176933 ( 0.00199739070194204 )
			0.29	0.680833650608463 ( 0.000906533522195766 )	0.00231182359505741 ( 9.11259035100598e-05 )	0.013455282619019 ( 0.000536773991938043 )	0.145553911316673 ( 0.00100828597873852 )	9.83292845275047e-05 ( 1.13172024139735e-05 )	0.00269036679087727 ( 0.000306732546206109 )	0.270301905576819 ( 0.00159260007358769 )	0.0118826191283804 ( 0.000133281193336754 )	0.149289504121141 ( 0.00197748918973172 )
			0.3	0.680833650608463 ( 0.000906533522195766 )	0.00231182359505741 ( 9.11259035100598e-05 )	0.013455282619019 ( 0.000536773991938043 )	0.146511823882789 ( 0.00105377168413710 )	0.000107478020943417 ( 1.56337814908081e-05 )	0.00291454278759765 ( 0.000413338099060866 )	0.273114531762841 ( 0.00162476368575378 )	0.011905488185074 ( 0.000130677681637010 )	0.148218848727531 ( 0.00189469912256274 )
			0.31	0.680833650608463 ( 0.000906533522195766 )	0.00231182359505741 ( 9.11259035100598e-05 )	0.013455282619019 ( 0.000536773991938043 )	0.147708236436477 ( 0.00114688128253838 )	0.000128077912345214 ( 1.84226970623407e-05 )	0.00344520621350113 ( 0.000480900608954087 )	0.275870459403080 ( 0.00156926386942245 )	0.0119512637134198 ( 0.000126518968324536 )	0.147436347667927 ( 0.00183775396745509 )
			0.32	0.680833650608463 ( 0.000906533522195766 )	0.00231182359505741 ( 9.11259035100598e-05 )	0.013455282619019 ( 0.000536773991938043 )	0.149171250747593 ( 0.00126484319774776 )	0.000144095277769110 ( 1.90047815277638e-05 )	0.00383938651428851 ( 0.000494102845297943 )	0.278927531546785 ( 0.00156278587233692 )	0.0119855687930876 ( 0.000125908052032082 )	0.146410656797545 ( 0.00177971887708291 )
			0.33	0.680833650608463 ( 0.000906533522195766 )	0.00231182359505741 ( 9.11259035100598e-05 )	0.013455282619019 ( 0.000536773991938043 )	0.150777349495302 ( 0.0012715115680983 )	0.000157819231123937 ( 1.75362926239445e-05 )	0.00415707574987986 ( 0.000451474232549994 )	0.28217989219234 ( 0.0015647795833831 )	0.0120358703513442 ( 0.000129431811887491 )	0.145482707706058 ( 0.0017502555652589 )
			0.34	0.680833650608463 ( 0.000906533522195766 )	0.00231182359505741 ( 9.11259035100598e-05 )	0.013455282619019 ( 0.000536773991938043 )	0.152107733382688 ( 0.00119328035952232 )	0.00017384282793962 ( 1.67856316726521e-05 )	0.00453299248481757 ( 0.000422426679033535 )	0.285228242649543 ( 0.00167457072224913 )	0.0120861909409207 ( 0.000131774528227285 )	0.144671729003968 ( 0.00178552113976461 )
			0.35	0.680833650608463 ( 0.000906533522195766 )	0.00231182359505741 ( 9.11259035100598e-05 )	0.013455282619019 ( 0.000536773991938043 )	0.153558565970073 ( 0.00118604800030957 )	0.000180702076763278 ( 1.75511121534384e-05 )	0.00466580233132308 ( 0.00043555796716286 )	0.288569679768342 ( 0.00182055122060487 )	0.0121227931894690 ( 0.000127543306922151 )	0.143617386900015 ( 0.00179313312499997 )
			0.36	0.680833650608463 ( 0.000906533522195766 )	0.00231182359505741 ( 9.11259035100598e-05 )	0.013455282619019 ( 0.000536773991938043 )	0.155365820045652 ( 0.00132855279769630 )	0.000196720083953175 ( 1.87608814005941e-05 )	0.0050194342797123 ( 0.000461843954553196 )	0.291946718084986 ( 0.00177696140755709 )	0.0121708717491359 ( 0.000131974994178768 )	0.142670546304477 ( 0.00177984987173033 )
			0.37	0.680833650608463 ( 0.000906533522195766 )	0.00231182359505741 ( 9.11259035100598e-05 )	0.013455282619019 ( 0.000536773991938043 )	0.158091471494361 ( 0.00166188665068154 )	0.000221865818798293 ( 2.15884212137415e-05 )	0.00556360562506016 ( 0.000531785343169305 )	0.295707160168875 ( 0.00186168828515582 )	0.0122349392750022 ( 0.000127480523316345 )	0.14175567113874 ( 0.00176450187302284 )
			0.38	0.680833650608463 ( 0.000906533522195766 )	0.00231182359505741 ( 9.11259035100598e-05 )	0.013455282619019 ( 0.000536773991938043 )	0.160925767351754 ( 0.00182459356492125 )	0.000240163932016876 ( 2.31900477946143e-05 )	0.00590928040628014 ( 0.000558086140457939 )	0.299703540140236 ( 0.00180464187843522 )	0.0122829743577704 ( 0.000124991923329969 )	0.140596263401284 ( 0.00166422509102539 )
			0.39	0.682242644212954 ( 0.00119627824649343 )	0.00311542352545520 ( 0.000487073837010333 )	0.0179490854573213 ( 0.0027380217638421 )	0.163101145543186 ( 0.00202722991928457 )	0.000276741294858972 ( 2.64617137271976e-05 )	0.00670610915040928 ( 0.000613488516924615 )	0.303899315634722 ( 0.00194815154287410 )	0.0123333072679425 ( 0.000126372214829678 )	0.139413980177324 ( 0.00162249340852119 )
			0.4	0.684164546830866 ( 0.00135624567105121 )	0.00452095761859207 ( 0.000588430457200031 )	0.0257347909878546 ( 0.00323686596475372 )	0.165957216357072 ( 0.00213730215546959 )	0.000308769404413153 ( 2.23684331231247e-05 )	0.00734694921804993 ( 0.00048667200653924 )	0.308729375359723 ( 0.00201807825328661 )	0.0124156670779557 ( 0.000123274164140336 )	0.138328195554998 ( 0.00160460720137845 )
			0.41	0.687224575461938 ( 0.00138128936905597 )	0.00639028163711305 ( 0.000389511898034028 )	0.0359569180142132 ( 0.00209209367870069 )	0.168331253607320 ( 0.00223966649081469 )	0.000338508976831845 ( 2.61193884516647e-05 )	0.00794297819097999 ( 0.000582868980725079 )	0.312888980839428 ( 0.00211270875817023 )	0.0124659936996987 ( 0.000119114705997592 )	0.137222217559121 ( 0.00156707923709444 )
			0.42	0.690550215327616 ( 0.0016656499685687 )	0.00749548829066687 ( 9.44547968239135e-05 )	0.0418187392896462 ( 0.00054530713955162 )	0.171305976808103 ( 0.00230789545515515 )	0.000368237365998828 ( 2.46559392067045e-05 )	0.00848221454132502 ( 0.000518295086020447 )	0.317014019864147 ( 0.00218603348907471 )	0.0125392029515462 ( 0.000117890602383748 )	0.136377405190689 ( 0.0016445050005403 )
			0.43	0.694596840894823 ( 0.00172722097804671 )	0.00806882042989437 ( 0.000107366426152817 )	0.0446225441649840 ( 0.00062805395305831 )	0.174390179110368 ( 0.00261315279524038 )	0.000397993063244908 ( 2.41391339966478e-05 )	0.00899875831901383 ( 0.000471152891924748 )	0.321156415383618 ( 0.00213230567494141 )	0.0125826578166685 ( 0.000119055249195990 )	0.135257843535676 ( 0.00163645340634609 )
			0.44	0.69837132141483 ( 0.00119779449452309 )	0.00846638544207265 ( 0.000141314975340120 )	0.0464841514126535 ( 0.000788041626141411 )	0.178059217506295 ( 0.00265175197379952 )	0.000430008472249358 ( 2.82557635643247e-05 )	0.00950732352397679 ( 0.000531170355638675 )	0.326238362649951 ( 0.00217051934430284 )	0.0126901285431704 ( 0.000122472492230453 )	0.134424971568097 ( 0.00171163612825868 )
			0.45	0.699279883128063 ( 0.00104313544142137 )	0.00864910612694502 ( 0.000177765917200368 )	0.0473769454360426 ( 0.000970944949946405 )	0.181552861872217 ( 0.00275147695659692 )	0.00047118453438834 ( 3.23722480864061e-05 )	0.0102004020629824 ( 0.00058789501346036 )	0.331270449858179 ( 0.00241513252330924 )	0.0127587315655411 ( 0.000124913850238969 )	0.133280550794225 ( 0.00171740450886108 )
			0.46	0.699453634614092 ( 0.0010273629838284 )	0.00869025609601617 ( 0.000185326973203566 )	0.047578596071807 ( 0.00100402776130383 )	0.185096658374392 ( 0.00282333918992076 )	0.000539777896024672 ( 3.62147706552948e-05 )	0.0114506534472225 ( 0.000647151202217197 )	0.335946164680701 ( 0.00232019384593434 )	0.0128387770038257 ( 0.000126450524496101 )	0.132382888476713 ( 0.00170360791489413 )
			0.47	0.699453634614092 ( 0.0010273629838284 )	0.00869025609601617 ( 0.000185326973203566 )	0.047578596071807 ( 0.00100402776130383 )	0.189144584919990 ( 0.00299858853461729 )	0.00058779870537637 ( 4.19686496112341e-05 )	0.012189584065179 ( 0.00073873867717188 )	0.341051939556126 ( 0.00242973962070232 )	0.0129600102832771 ( 0.000119835600246804 )	0.131733430583095 ( 0.00163995887366760 )
			0.48	0.699453634614092 ( 0.0010273629838284 )	0.00869025609601617 ( 0.000185326973203566 )	0.047578596071807 ( 0.00100402776130383 )	0.192402158837315 ( 0.00308248647515873 )	0.000640400048942515 ( 4.06628832198049e-05 )	0.0130654637438041 ( 0.000717097381888839 )	0.346824647882401 ( 0.00245569005993690 )	0.0130491988964626 ( 0.000121125642480007 )	0.130593271814944 ( 0.00153546851556966 )
			0.49	0.699453634614092 ( 0.0010273629838284 )	0.00869025609601617 ( 0.000185326973203566 )	0.047578596071807 ( 0.00100402776130383 )	0.196200574890692 ( 0.00309407095644797 )	0.00069302404319235 ( 4.236233339907e-05 )	0.0138564264662869 ( 0.000726614718843684 )	0.352557551119397 ( 0.00256325798369771 )	0.0131726996235465 ( 0.000123722519216224 )	0.129802185249494 ( 0.00150848157657324 )
			0.5	0.699453634614092 ( 0.0010273629838284 )	0.00869025609601617 ( 0.000185326973203566 )	0.047578596071807 ( 0.00100402776130383 )	0.199795881495828 ( 0.00308604755629590 )	0.000773061333876125 ( 4.00128488392013e-05 )	0.0151798081518043 ( 0.000685633663248247 )	0.359209286756759 ( 0.00238785781699334 )	0.0133328158046588 ( 0.000121705545180693 )	0.12904373920905 ( 0.00135945225059962 )
0.05	0.2	2	0.01	0.0694708294924226 ( 0.000898273385506511 )	2.27966990379793e-06 ( 2.27966990379793e-06 )	0.000123609394313973 ( 0.000123609394313973 )	0.0123925304447270 ( 0.000292480020311674 )	0 ( 0 )	0 ( 0 )	0.230891503218094 ( 0.000900655751535229 )	0.0114586478517772 ( 0.000213559717156096 )	0.165876570384898 ( 0.00279243646461947 )
			0.02	0.0972311709876786 ( 0.00165739079311422 )	2.27966990379793e-06 ( 2.27966990379793e-06 )	9.62463907603461e-05 ( 9.62463907603461e-05 )	0.0124201637546301 ( 0.000286070609901166 )	0 ( 0 )	0 ( 0 )	0.232292878421851 ( 0.000889092041520726 )	0.0114586478517772 ( 0.000213559717156096 )	0.165043350057823 ( 0.00280031115835127 )
			0.03	0.29859048327298 ( 0.00782426938005113 )	1.37216635455940e-05 ( 3.73458406742250e-06 )	0.000177394952459742 ( 4.83242371852885e-05 )	0.151874693547982 ( 0.000705285224567378 )	4.57901679118722e-06 ( 3.05267791704736e-06 )	0.000121333140986390 ( 8.08932299800983e-05 )	0.234885319228873 ( 0.000910315270536896 )	0.0114632122922365 ( 0.000212682363597369 )	0.163578115447867 ( 0.00278885832456955 )
			0.04	0.323655021945793 ( 0.00170913609108675 )	4.80502643334643e-05 ( 1.05063838417202e-05 )	0.000590266387380212 ( 0.000127413472059519 )	0.152544832424822 ( 0.000841853244271506 )	4.57901679118722e-06 ( 3.05267791704736e-06 )	0.000121184754436587 ( 8.07937332983491e-05 )	0.238505647837740 ( 0.00102761937813478 )	0.0114632122922365 ( 0.000212682363597369 )	0.161502707975936 ( 0.00278768011189581 )
			0.05	0.326119901916121 ( 0.00121917511909275 )	5.72099262205931e-05 ( 9.82245419771935e-06 )	0.00069776105295154 ( 0.000118179701180586 )	0.155267233180696 ( 0.00113304350116020 )	1.14367480137205e-05 ( 5.11721121675892e-06 )	0.00029439472750058 ( 0.000132000292028799 )	0.242592300399894 ( 0.00111531268834205 )	0.0114677731397137 ( 0.000211795692400741 )	0.159270957873776 ( 0.00274179444685061 )
			0.06	0.328686387062982 ( 0.00138124018527183 )	0.000107511601252038 ( 1.70824976769863e-05 )	0.00130132113350084 ( 0.000206260336689270 )	0.162387582575189 ( 0.00158587792264063 )	1.14367480137205e-05 ( 5.11721121675892e-06 )	0.000281408495533664 ( 0.000125539635899004 )	0.246641912836008 ( 0.00114417225380131 )	0.0114723445682947 ( 0.000213062869423617 )	0.157116751488887 ( 0.00270096613856327 )
			0.07	0.330960358987116 ( 0.00116839421348550 )	0.000144123112315466 ( 1.49309706100086e-05 )	0.00173327350765957 ( 0.000176177170167066 )	0.170143498281950 ( 0.00153670260723391 )	1.14367480137205e-05 ( 5.11721121675892e-06 )	0.000269829780396214 ( 0.000120983944372259 )	0.250864910710108 ( 0.00107955902938484 )	0.0114746336835517 ( 0.000212933866132693 )	0.154899488951557 ( 0.00260864211021673 )
			0.08	0.330960358987116 ( 0.00116839421348550 )	0.000144123112315466 ( 1.49309706100086e-05 )	0.00173327350765957 ( 0.000176177170167066 )	0.179480673035304 ( 0.00149190048910331 )	1.60157648049077e-05 ( 7.66921008672103e-06 )	0.00036056205260685 ( 0.000173257298312799 )	0.255461599932334 ( 0.00102790306840324 )	0.0114929260129704 ( 0.000214300378891176 )	0.152735939349179 ( 0.00253659341582313 )
			0.09	0.330987874349860 ( 0.00117506834633260 )	0.000160115070644992 ( 1.70660220880883e-05 )	0.00192480565260948 ( 0.000201829653575603 )	0.186432972131137 ( 0.00122084481085839 )	1.83002259005352e-05 ( 7.47696558652141e-06 )	0.000394617436933808 ( 0.000162242077340338 )	0.260399688024960 ( 0.00124024700346934 )	0.0114997816620257 ( 0.000216092029758625 )	0.150354776433404 ( 0.00252532417063506 )
			0.1	0.332128758178699 ( 0.00121393207972025 )	0.00026303488579773 ( 2.13689586683321e-05 )	0.00314970246422154 ( 0.000252585736239384 )	0.194324544305968 ( 0.00094907428060326 )	2.05858357012301e-05 ( 7.19959016998062e-06 )	0.00042458226421338 ( 0.000148947220383875 )	0.265770021371472 ( 0.00131460383449474 )	0.0115134825773048 ( 0.000214186187035260 )	0.147916187564146 ( 0.00245027289647579 )
			0.11	0.332922924474093 ( 0.00120715838646815 )	0.000299596292846466 ( 1.46337069995128e-05 )	0.00357892427298161 ( 0.000171095796731731 )	0.201242121986914 ( 0.000880544371423255 )	2.51594120538108e-05 ( 8.66572310292812e-06 )	0.000498367187413562 ( 0.000171075458796272 )	0.271186351921804 ( 0.00145728870803670 )	0.0115226054163323 ( 0.000210262376281924 )	0.145499513082039 ( 0.00240744608462452 )
			0.12	0.333004929880465 ( 0.00115852734969630 )	0.000299596292846466 ( 1.46337069995128e-05 )	0.00357811323498010 ( 0.000171246949114912 )	0.208158135850137 ( 0.000777753910883356 )	2.9731324496057e-05 ( 1.02641761955297e-05 )	0.000570762843041661 ( 0.000196958261112923 )	0.276863497769282 ( 0.00133113929992561 )	0.0115431735866759 ( 0.000210565022336734 )	0.143162890149233 ( 0.00240441620700958 )
			0.13	0.333004929880465 ( 0.00115852734969630 )	0.000299596292846466 ( 1.46337069995128e-05 )	0.00357811323498010 ( 0.000171246949114912 )	0.214982312101963 ( 0.00103435430292966 )	3.88653855666336e-05 ( 1.27821091349375e-05 )	0.000722111236198009 ( 0.000237738969116976 )	0.283018284122927 ( 0.00126787501559489 )	0.0115682991602629 ( 0.000212461265086754 )	0.140734668970834 ( 0.00227654400880372 )
			0.14	0.3593740519326 ( 0.00479566190930011 )	0.000407058655948156 ( 2.92182103731592e-05 )	0.00448328741901505 ( 0.000286839842767073 )	0.221439679624160 ( 0.00109540065128786 )	3.88653855666336e-05 ( 1.27821091349375e-05 )	0.000700463610043667 ( 0.000230274360236217 )	0.289658629348058 ( 0.00140626199034712 )	0.0115820079040422 ( 0.000210375520622608 )	0.138103065395532 ( 0.00225861887460785 )
			0.15	0.369346589776323 ( 0.000983805785733896 )	0.000475650091919361 ( 2.41387164904663e-05 )	0.00511625967170974 ( 0.000260731559416975 )	0.227705775424855 ( 0.00101607644270642 )	5.0305701460446e-05 ( 1.95469669475476e-05 )	0.000883372329708476 ( 0.000343555689150781 )	0.29688370605576 ( 0.00151588993063489 )	0.0115934489028521 ( 0.000208660042870100 )	0.135328018131673 ( 0.00230070153506047 )
			0.16	0.369886096439540 ( 0.000966719737062775 )	0.000514518035651898 ( 2.67108011774071e-05 )	0.00552489963381751 ( 0.000290569560479115 )	0.234228473502858 ( 0.00101485804424772 )	5.48775774642524e-05 ( 1.87568115835518e-05 )	0.000937838798260304 ( 0.000320033965441273 )	0.304461337316223 ( 0.00165656062709798 )	0.0116345770595200 ( 0.000213616058298952 )	0.132817588345444 ( 0.00232694822339510 )
			0.17	0.369913447924111 ( 0.000967017327515775 )	0.000519094328384752 ( 2.53306517249486e-05 )	0.00557348910050555 ( 0.000276121457596364 )	0.24018200557013 ( 0.000899998697900303 )	5.94435339648578e-05 ( 1.84423336412357e-05 )	0.000992105317593361 ( 0.000308190053945281 )	0.312571784992458 ( 0.00184452298921854 )	0.0116620132856350 ( 0.000212726885871446 )	0.130090209799185 ( 0.00228044829592181 )
			0.18	0.369913447924111 ( 0.000967017327515775 )	0.000519094328384752 ( 2.53306517249486e-05 )	0.00557348910050555 ( 0.000276121457596364 )	0.245615624880428 ( 0.00100997545319341 )	6.4018468002098e-05 ( 1.86318076211868e-05 )	0.00104620035550189 ( 0.000305774374323568 )	0.32261592558561 ( 0.00195690535581693 )	0.0116917315643228 ( 0.000215295077007137 )	0.126846111397000 ( 0.00232795167983653 )
			0.19	0.376884368103631 ( 0.0052289346550597 )	0.000551125881599938 ( 3.83826096769172e-05 )	0.00578009314919328 ( 0.000344585851077712 )	0.251365392639772 ( 0.00100619333017512 )	7.77197812002665e-05 ( 1.81208970144904e-05 )	0.00123748518731190 ( 0.000288926351825465 )	0.333111448119934 ( 0.00225394925107124 )	0.0117237249952093 ( 0.000218118160067839 )	0.123642204934153 ( 0.00229276246978775 )
			0.2	0.408421608593344 ( 0.00845070755253544 )	0.000711087390178839 ( 5.9585032234355e-05 )	0.00684055691234867 ( 0.000455099200766868 )	0.256921285814004 ( 0.00114466365992845 )	0.000102852098438071 ( 1.6807195114108e-05 )	0.00160347314209101 ( 0.000263910329627022 )	0.344931132839043 ( 0.00195002785347035 )	0.0117740098113165 ( 0.000213642116447406 )	0.120365411664668 ( 0.00221000045217579 )
			0.21	0.440660761941537 ( 0.00111350514044566 )	0.000871262065253592 ( 4.12849829100793e-05 )	0.0078337657976012 ( 0.000372407625346047 )	0.261940859296227 ( 0.000983235977223039 )	0.000125704792571494 ( 2.19115539221961e-05 )	0.00191859469991886 ( 0.000334355429553058 )	0.358094117858661 ( 0.00238068469796742 )	0.0118311308072112 ( 0.000212904683293941 )	0.116970121417404 ( 0.00220061113219407 )
			0.22	0.442850417968972 ( 0.000728406188599244 )	0.000898706069861358 ( 3.65986175322261e-05 )	0.00803993869243163 ( 0.000332104373401092 )	0.266924552944312 ( 0.000926342755598449 )	0.000144014132409144 ( 2.46267803430381e-05 )	0.00215357753725509 ( 0.000365866714327526 )	0.371689043212591 ( 0.00238327176891886 )	0.0118905133391401 ( 0.000211032014642478 )	0.113671234806282 ( 0.00205851241582625 )
			0.23	0.444849127448692 ( 0.000814981687297375 )	0.000960465350223813 ( 3.64473582276139e-05 )	0.00855030695601525 ( 0.00033234940995746 )	0.272071371266783 ( 0.000858871610298924 )	0.000148589852723665 ( 2.71474018330731e-05 )	0.0021791123086202 ( 0.000395229856221054 )	0.385203811280237 ( 0.00249134126303580 )	0.0119430457027117 ( 0.000208090282875069 )	0.110563835298401 ( 0.00201536936704432 )
			0.24	0.445059738142043 ( 0.000864056176807751 )	0.000965035324711907 ( 3.62476698797757e-05 )	0.0085868286452101 ( 0.000331029212965523 )	0.277172045531896 ( 0.000908734069002847 )	0.000157727298446202 ( 2.63219897765080e-05 )	0.00227114045276762 ( 0.000376109518834042 )	0.400291466781705 ( 0.0027791899355628 )	0.0120001949383178 ( 0.000215782487957008 )	0.107291832299194 ( 0.00196154365713895 )
			0.25	0.510194088180248 ( 0.0159908513401044 )	0.00115013979759789 ( 8.12404564542655e-05 )	0.00884359184502074 ( 0.000408506484950164 )	0.281357640689305 ( 0.00077229490244636 )	0.000171429487044107 ( 2.51458628183644e-05 )	0.00243215792033814 ( 0.000352264397159966 )	0.415191375278025 ( 0.00288243061101842 )	0.0120756334207897 ( 0.000212793009647389 )	0.104428934531052 ( 0.00189241039616076 )
			0.26	0.615841474324159 ( 0.00199157269186383 )	0.00149783517254115 ( 5.89644569025169e-05 )	0.00962371417324742 ( 0.000393371710377667 )	0.285435574471005 ( 0.00083463678152436 )	0.000191990267020171 ( 2.49007426693886e-05 )	0.00268563474959825 ( 0.00034348417146931 )	0.429776041065226 ( 0.00280382650819275 )	0.0121670583785539 ( 0.000208854885430691 )	0.101927060171637 ( 0.00177886327851944 )
			0.27	0.647196878160235 ( 0.00201970042247439 )	0.00163740712702570 ( 5.48906040492184e-05 )	0.0100039923778864 ( 0.000344335294982488 )	0.289081442564154 ( 0.000900515902924667 )	0.000212560912653438 ( 2.48636725476553e-05 )	0.00293420306677574 ( 0.000337436549477637 )	0.44365190778031 ( 0.00284119263660901 )	0.0122424595192912 ( 0.000213379211463876 )	0.0996037824332973 ( 0.00173946871324991 )
			0.28	0.717808546774914 ( 0.00494068759375184 )	0.00187518429587413 ( 5.4715491463718e-05 )	0.0103265307823013 ( 0.000303750123528341 )	0.292733668223031 ( 0.000852486779652651 )	0.000233149920514485 ( 2.74900467777732e-05 )	0.00317764222232043 ( 0.000367878288305661 )	0.458192609263002 ( 0.00286926622773453 )	0.0123270440500757 ( 0.000212004784855149 )	0.0973541130488407 ( 0.00169290370223392 )
			0.29	0.751938705291944 ( 0.00107058876270163 )	0.00206270356961954 ( 6.46930446180997e-05 )	0.0108411348820819 ( 0.000362905480212782 )	0.296443877594624 ( 0.00105694779886537 )	0.000246873507232335 ( 2.72939107238167e-05 )	0.00332271581251353 ( 0.000360401775520395 )	0.471677440017031 ( 0.00265840102739882 )	0.0124252931670923 ( 0.00020787211284159 )	0.0955127374960892 ( 0.00159373856239112 )
			0.3	0.751938705291944 ( 0.00107058876270163 )	0.00206270356961954 ( 6.46930446180997e-05 )	0.0108411348820819 ( 0.000362905480212782 )	0.299448336188185 ( 0.00116662645215922 )	0.000265168471125726 ( 3.06135966232913e-05 )	0.00353069331328368 ( 0.000396417398346846 )	0.483384790012584 ( 0.00247499124795903 )	0.0125212990827620 ( 0.000207338546944999 )	0.0940654862692958 ( 0.00154191947408751 )
			0.31	0.751938705291944 ( 0.00107058876270163 )	0.00206270356961954 ( 6.46930446180997e-05 )	0.0108411348820819 ( 0.000362905480212782 )	0.301978743214605 ( 0.00110527098854711 )	0.000283450829499106 ( 3.41980212026104e-05 )	0.00374177818199058 ( 0.000441453008353989 )	0.49431783366927 ( 0.0022033953460799 )	0.0126218613197281 ( 0.000212533624314895 )	0.0928354261198253 ( 0.00146748679998803 )
			0.32	0.751938705291944 ( 0.00107058876270163 )	0.00206270356961954 ( 6.46930446180997e-05 )	0.0108411348820819 ( 0.000362905480212782 )	0.304907590545036 ( 0.00106359226735545 )	0.000317743582359140 ( 3.57471592645191e-05 )	0.00415265826065497 ( 0.000457302822052818 )	0.505638521144868 ( 0.00180987304303976 )	0.0127544269837815 ( 0.000208976500867017 )	0.0918073366163312 ( 0.00137609984471123 )
			0.33	0.751938705291944 ( 0.00107058876270163 )	0.00206270356961954 ( 6.46930446180997e-05 )	0.0108411348820819 ( 0.000362905480212782 )	0.307572935159714 ( 0.00115932913321227 )	0.000372568892206109 ( 3.53544117410843e-05 )	0.00482492454899411 ( 0.000445577462603829 )	0.515095507992017 ( 0.00174018109375023 )	0.0128389955042981 ( 0.000213244976152695 )	0.0908184944243783 ( 0.00139296872615211 )
			0.34	0.751938705291944 ( 0.00107058876270163 )	0.00206270356961954 ( 6.46930446180997e-05 )	0.0108411348820819 ( 0.000362905480212782 )	0.310284731994539 ( 0.00113492988739463 )	0.000413687644936796 ( 3.92983298820115e-05 )	0.00530901490161825 ( 0.000492038322181261 )	0.524368815302813 ( 0.00189593176163243 )	0.0129623804311308 ( 0.000209609913117312 )	0.0901361538982639 ( 0.00132653945106238 )
			0.35	0.751938705291944 ( 0.00107058876270163 )	0.00206270356961954 ( 6.46930446180997e-05 )	0.0108411348820819 ( 0.000362905480212782 )	0.312704665891279 ( 0.00114676788446366 )	0.000450264167245087 ( 4.40015422801038e-05 )	0.0057291753456149 ( 0.000545028199749057 )	0.532504133883627 ( 0.00200144053896165 )	0.0130903948538128 ( 0.000214186941561929 )	0.0896744362975254 ( 0.00128490535753852 )
			0.36	0.751938705291944 ( 0.00107058876270163 )	0.00206270356961954 ( 6.46930446180997e-05 )	0.0108411348820819 ( 0.000362905480212782 )	0.314390943755573 ( 0.00120587842316453 )	0.000489118525940689 ( 4.29528065036659e-05 )	0.00618517743093904 ( 0.000524693237220314 )	0.54025426225778 ( 0.00195579078688962 )	0.0132137869507064 ( 0.000212410630360518 )	0.089262028978893 ( 0.00125486237044505 )
			0.37	0.751938705291944 ( 0.00107058876270163 )	0.00206270356961954 ( 6.46930446180997e-05 )	0.0108411348820819 ( 0.000362905480212782 )	0.316249472672154 ( 0.00117872356001335 )	0.000523400764718253 ( 4.53672121818446e-05 )	0.00657593675710882 ( 0.000548423116316863 )	0.54670986531316 ( 0.00188708326305864 )	0.0133372098352714 ( 0.000216947492661076 )	0.0890558654660221 ( 0.00130315665585283 )
			0.38	0.751938705291944 ( 0.00107058876270163 )	0.00206270356961954 ( 6.46930446180997e-05 )	0.0108411348820819 ( 0.000362905480212782 )	0.317988711595779 ( 0.00121320524582584 )	0.000566817719294547 ( 5.87006222651867e-05 )	0.00707812760170999 ( 0.000712173850796236 )	0.55311861348731 ( 0.00170091568623858 )	0.0135017274740084 ( 0.000211654409281335 )	0.0891095998838705 ( 0.00129000056166974 )
			0.39	0.751938705291944 ( 0.00107058876270163 )	0.00206270356961954 ( 6.46930446180997e-05 )	0.0108411348820819 ( 0.000362905480212782 )	0.319857776509844 ( 0.00117267102163618 )	0.000601101106445766 ( 5.7341943365922e-05 )	0.00745979270931242 ( 0.000688080288447894 )	0.559730405792022 ( 0.00149483542442331 )	0.0136548296407053 ( 0.000203503810628112 )	0.0890600364378162 ( 0.00121839111318672 )
			0.4	0.751938705291944 ( 0.00107058876270163 )	0.00206270356961954 ( 6.46930446180997e-05 )	0.0108411348820819 ( 0.000362905480212782 )	0.32120358133194 ( 0.00112150734898223 )	0.000665112879881774 ( 6.63534402033167e-05 )	0.00821235389417552 ( 0.000792392020751075 )	0.565873690310108 ( 0.00138707026809602 )	0.0138399745122238 ( 0.000211483185634891 )	0.0892617285689126 ( 0.0012116544124365 )
			0.41	0.751938705291944 ( 0.00107058876270163 )	0.00206270356961954 ( 6.46930446180997e-05 )	0.0108411348820819 ( 0.000362905480212782 )	0.322522835151750 ( 0.00110975604912385 )	0.000703976243292008 ( 6.70171168871385e-05 )	0.0086528344326914 ( 0.000793826328280336 )	0.571076204764854 ( 0.00158418302960045 )	0.0140319397042004 ( 0.000207697304580704 )	0.0896372384801979 ( 0.00115121510348878 )
			0.42	0.752156234522434 ( 0.00117340752999212 )	0.00234454216546757 ( 0.000289117193058791 )	0.0122572308885909 ( 0.00144426758508301 )	0.323952307477119 ( 0.00109369699795070 )	0.000765679079730613 ( 6.3766861712509e-05 )	0.00936738978367042 ( 0.000750559364286947 )	0.576626622168146 ( 0.0014442312553293 )	0.0142193670941271 ( 0.000210142961052791 )	0.0899302309587639 ( 0.00114924190016335 )
			0.43	0.755721796520216 ( 0.00146430782977994 )	0.00617205208275839 ( 0.000657090034235049 )	0.0314981928153926 ( 0.00326410222993115 )	0.325169992635139 ( 0.00111077012614138 )	0.0008250985342061 ( 6.79473550217976e-05 )	0.010049794504449 ( 0.000794509179329805 )	0.581783950967273 ( 0.00152889657041994 )	0.0144135874022951 ( 0.000221287251443224 )	0.0903107926287894 ( 0.00119751959918285 )
			0.44	0.757765004522053 ( 0.00113473864531665 )	0.0079771332148077 ( 6.10400345317111e-05 )	0.0403866864816703 ( 0.000343705195955532 )	0.326232358748121 ( 0.00112409541435353 )	0.0008959287020842 ( 6.52600602585857e-05 )	0.0108683559566800 ( 0.000755269170956088 )	0.586756926858121 ( 0.00161945736940757 )	0.0146443443745122 ( 0.000222988050650352 )	0.0909173260848 ( 0.00117993183718962 )
			0.45	0.757765004522053 ( 0.00113473864531665 )	0.0079794212825345 ( 5.99641179195514e-05 )	0.0403977721316211 ( 0.000338422888651236 )	0.327386546853058 ( 0.00111966039099829 )	0.0009690504145971 ( 6.1636612966146e-05 )	0.0117079951909407 ( 0.000707539286120324 )	0.591016737436272 ( 0.00154244910679927 )	0.0148179487847460 ( 0.000229777376241719 )	0.091293448846125 ( 0.00121174161412931 )
			0.46	0.757765004522053 ( 0.00113473864531665 )	0.0079794212825345 ( 5.99641179195514e-05 )	0.0403977721316211 ( 0.000338422888651236 )	0.328348328517628 ( 0.00108440797745892 )	0.00105362066432860 ( 6.23550054453864e-05 )	0.0126801448268906 ( 0.00070829739341209 )	0.595366801545601 ( 0.00145813351034971 )	0.0150236415179278 ( 0.000221984788128715 )	0.0918325965941423 ( 0.00116642808765336 )
			0.47	0.757765004522053 ( 0.00113473864531665 )	0.0079794212825345 ( 5.99641179195514e-05 )	0.0403977721316211 ( 0.000338422888651236 )	0.329282845916943 ( 0.00106663600530533 )	0.00115191066442394 ( 6.34117775178982e-05 )	0.0138087078713311 ( 0.0007122320191894 )	0.599660824132877 ( 0.00137676201780562 )	0.015295595108609 ( 0.000237308093379211 )	0.092730811352508 ( 0.00123793564826341 )
			0.48	0.757765004522053 ( 0.00113473864531665 )	0.0079794212825345 ( 5.99641179195514e-05 )	0.0403977721316211 ( 0.000338422888651236 )	0.329969928574066 ( 0.00107908416537695 )	0.00124333976268633 ( 6.40045083179702e-05 )	0.0148573747532386 ( 0.000709320143670005 )	0.604294759239176 ( 0.00138995074969813 )	0.0155104007551003 ( 0.000219960860588474 )	0.0932617212504956 ( 0.00113594167867121 )
			0.49	0.757765004522053 ( 0.00113473864531665 )	0.0079794212825345 ( 5.99641179195514e-05 )	0.0403977721316211 ( 0.000338422888651236 )	0.330667154678548 ( 0.00109378071546505 )	0.00133933182671403 ( 6.93832638872182e-05 )	0.0159537125140430 ( 0.000766505643647201 )	0.60879260120742 ( 0.00141586738478962 )	0.0158349531338003 ( 0.000211786172920757 )	0.094393660516343 ( 0.00107788600840493 )
			0.5	0.757765004522053 ( 0.00113473864531665 )	0.0079794212825345 ( 5.99641179195514e-05 )	0.0403977721316211 ( 0.000338422888651236 )	0.331389629560849 ( 0.00108906467564605 )	0.00146497831972622 ( 6.99181434778595e-05 )	0.0173891273699201 ( 0.000768016710275243 )	0.613006833100326 ( 0.00148904970413717 )	0.0161480662641167 ( 0.00023041633649074 )	0.0954801111620565 ( 0.00115566664667992 )

## Sheet: FixedPower
p	q	a4	Power (fixed)	CDEP_FDR	CDEP_type_I_error	CDEP_1-precision	MP_FDR	MP_type_I_error	MP_1-precision	RP_FDR	RP_type_I_error	RP_1-precision
0.1	0.1	1	0.1	0.03	9.14902e-05	0.00365487	0.07	3.65763e-05	0.0032236	< 0.01	< 0.0228102308862467	< 0.46888781766219
			0.2	0.03	9.14902e-05	0.00365487	> 0.5	> 0.00081062862204834	> 0.0399707154534839	< 0.01	< 0.0228102308862467	< 0.46888781766219
			0.3	0.17	0.00139054	0.0392352	> 0.5	> 0.00081062862204834	> 0.0399707154534839	0.31	0.024446	0.421945
			0.4	0.25	0.0031937	0.0648283	> 0.5	> 0.00081062862204834	> 0.0399707154534839	> 0.5	> 0.0274977033968936	> 0.386306707973093
			0.5	0.28	0.00447665	0.070613	> 0.5	> 0.00081062862204834	> 0.0399707154534839	> 0.5	> 0.0274977033968936	> 0.386306707973093
0.1	0.1	2	0.1	0.03	0.000105688	0.00371666	0.03	5.48953e-05	0.0031724	< 0.01	< 0.0232809229349416	< 0.470054652032279
			0.2	0.03	0.000105688	0.00371666	0.13	0.000144337	0.00643511	< 0.01	< 0.0232809229349416	< 0.470054652032279
			0.3	0.04	0.000158508	0.00437421	0.37	0.000805126	0.0233984	0.09	0.0237506	0.407306
			0.4	0.25	0.00292102	0.0596072	> 0.5	> 0.00174851214501485	> 0.0463500134589531	0.16	0.0247957	0.352561
			0.5	0.31	0.00530613	0.0776773	> 0.5	> 0.00174851214501485	> 0.0463500134589531	0.24	0.0264506	0.317451
0.1	0.2	1	0.1	0.04	6.6219e-05	0.00160594	0.05	4.34534e-05	0.0016763	< 0.01	< 0.0233572751873776	< 0.286075017042919
			0.2	0.05	9.36429e-05	0.00172718	0.45	0.00129685	0.0251404	< 0.01	< 0.0233572751873776	< 0.286075017042919
			0.3	0.19	0.00148522	0.0188637	> 0.5	> 0.00192354956401688	> 0.0332532664587852	0.47	0.0248759	0.248613
			0.4	0.27	0.00301159	0.0287828	> 0.5	> 0.00192354956401688	> 0.0332532664587852	> 0.5	> 0.025120645383478	> 0.244113344484753
			0.5	0.3	0.00435515	0.032161	> 0.5	> 0.00192354956401688	> 0.0332532664587852	> 0.5	> 0.025120645383478	> 0.244113344484753
0.1	0.2	2	0.1	0.04	5.94406e-05	0.00158316	0.05	7.78045e-05	0.00191691	< 0.01	< 0.0231026581411495	< 0.28482340918335
			0.2	0.05	0.000116638	0.00157974	0.1	0.000178434	0.00344047	< 0.01	< 0.0231026581411495	< 0.28482340918335
			0.3	0.06	0.000217172	0.00277259	0.28	0.000796126	0.0104138	0.24	0.0235395	0.238102
			0.4	0.26	0.00267965	0.0256004	> 0.5	> 0.00325537528666192	> 0.0376822690542107	0.36	0.0246212	0.194626
			0.5	0.33	0.00538547	0.0356295	> 0.5	> 0.00325537528666192	> 0.0376822690542107	0.45	0.0263413	0.173148
0.05	0.1	1	0.1	< 0.01	< 8.12956160271823e-06	< 0.000477483312241933	0.09	1.21818e-05	0.00109289	< 0.01	< 0.0115499793411102	< 0.3081367010387
			0.2	0.02	1.42215e-05	0.000486272	0.39	0.0016195	0.0273422	< 0.01	< 0.0115499793411102	< 0.3081367010387
			0.3	0.11	0.000398254	0.0112777	0.41	0.00343902	0.0511269	0.21	0.0122609	0.269029
			0.4	0.16	0.00080865	0.0168746	0.46	0.0063675	0.0874613	0.39	0.0143411	0.243956
			0.5	0.18	0.00121708	0.0192127	> 0.5	> 0.00672540059839921	> 0.0914258636931853	> 0.5	> 0.0168700676943812	> 0.243698584753686
0.05	0.1	2	0.1	< 0.01	< 4.05712431028887e-06	< 0.000244498777506108	0.02	1.21971e-05	0.00072043	< 0.01	< 0.0116747028840698	< 0.29444541795461
			0.2	0.02	4.67366e-05	0.0012661	0.18	4.88064e-05	0.0021723	< 0.01	< 0.0116747028840698	< 0.29444541795461
			0.3	0.02	4.67366e-05	0.0012661	0.46	0.000424957	0.0124827	0.04	0.0118333	0.25439
			0.4	0.16	0.00073761	0.0157727	> 0.5	> 0.0005896139288618	> 0.0168013228659654	0.08	0.0122419	0.206762
			0.5	0.2	0.00143673	0.0220604	> 0.5	> 0.0005896139288618	> 0.0168013228659654	0.12	0.0128194	0.18557
0.05	0.2	1	0.1	0.03	2.28346e-05	0.000398798	0.06	6.86019e-06	0.000270588	< 0.01	< 0.0115189892998026	< 0.165821030741900
			0.2	0.03	2.28346e-05	0.000398798	> 0.5	> 0.000773061333876125	> 0.0151798081518043	< 0.01	< 0.0115189892998026	< 0.165821030741900
			0.3	0.14	0.000376973	0.00485357	> 0.5	> 0.000773061333876125	> 0.0151798081518043	0.39	0.0123333	0.139414
			0.4	0.2	0.000740098	0.00727041	> 0.5	> 0.000773061333876125	> 0.0151798081518043	> 0.5	> 0.0133328158046588	> 0.12904373920905
			0.5	0.23	0.00111478	0.00828547	> 0.5	> 0.000773061333876125	> 0.0151798081518043	> 0.5	> 0.0133328158046588	> 0.12904373920905
0.05	0.2	2	0.1	0.03	1.37217e-05	0.000177395	0.03	4.57902e-06	0.000121333	< 0.01	< 0.0114586478517772	< 0.165876570384898
			0.2	0.03	1.37217e-05	0.000177395	0.11	2.51594e-05	0.000498367	< 0.01	< 0.0114586478517772	< 0.165876570384898
			0.3	0.04	4.80503e-05	0.000590266	0.31	0.000283451	0.00374178	0.16	0.0116346	0.132818
			0.4	0.2	0.000711087	0.00684056	> 0.5	> 0.00146497831972622	> 0.0173891273699201	0.24	0.0120002	0.107292
			0.5	0.25	0.00115014	0.00884359	> 0.5	> 0.00146497831972622	> 0.0173891273699201	0.32	0.0127544	0.0918073

## Sheet: Fixed Type I error
p	q	a4	Type I error (fixed)	CDEP_FDR	CDEP_power	CDEP_1-precision	MP_FDR	MP_power	MP_1-precision	RP_FDR	RP_power	RP_1-precision
0.1	0.1	1	0.002	0.23	0.347262	0.0510049	> 0.5	> 0.175394645454422	> 0.0399707154534839	< 0.01	< 0.232880591949742	< 0.46888781766219
			0.004	0.28	0.528465	0.070613	> 0.5	> 0.175394645454422	> 0.0399707154534839	< 0.01	< 0.232880591949742	< 0.46888781766219
			0.006	0.31	0.649649	0.0817451	> 0.5	> 0.175394645454422	> 0.0399707154534839	< 0.01	< 0.232880591949742	< 0.46888781766219
			0.008	0.35	0.691384	0.0949846	> 0.5	> 0.175394645454422	> 0.0399707154534839	< 0.01	< 0.232880591949742	< 0.46888781766219
			0.01	0.49	0.693374	0.130275	> 0.5	> 0.175394645454422	> 0.0399707154534839	< 0.01	< 0.232880591949742	< 0.46888781766219
0.1	0.1	2	0.002	0.2	0.367752	0.0482587	> 0.5	> 0.322272250020672	> 0.0463500134589531	< 0.01	< 0.235197670883005	< 0.470054652032279
			0.004	0.3	0.473929	0.0740562	> 0.5	> 0.322272250020672	> 0.0463500134589531	< 0.01	< 0.235197670883005	< 0.470054652032279
			0.006	0.32	0.65567	0.0822193	> 0.5	> 0.322272250020672	> 0.0463500134589531	< 0.01	< 0.235197670883005	< 0.470054652032279
			0.008	0.34	0.757183	0.0871724	> 0.5	> 0.322272250020672	> 0.0463500134589531	< 0.01	< 0.235197670883005	< 0.470054652032279
			0.01	> 0.5	> 0.759377762142312	> 0.097922383022956	> 0.5	> 0.322272250020672	> 0.0463500134589531	< 0.01	< 0.235197670883005	< 0.470054652032279
0.1	0.2	1	0.002	0.25	0.373854	0.0255105	> 0.5	> 0.223348006429112	> 0.0332532664587852	< 0.01	< 0.232705521937406	< 0.286075017042919
			0.004	0.3	0.524761	0.032161	> 0.5	> 0.223348006429112	> 0.0332532664587852	< 0.01	< 0.232705521937406	< 0.286075017042919
			0.006	0.34	0.643888	0.0375091	> 0.5	> 0.223348006429112	> 0.0332532664587852	< 0.01	< 0.232705521937406	< 0.286075017042919
			0.008	0.46	0.669288	0.0485888	> 0.5	> 0.223348006429112	> 0.0332532664587852	< 0.01	< 0.232705521937406	< 0.286075017042919
			0.01	0.47	0.671692	0.0642117	> 0.5	> 0.223348006429112	> 0.0332532664587852	< 0.01	< 0.232705521937406	< 0.286075017042919
0.1	0.2	2	0.002	0.2	0.372489	0.0215594	0.43	0.326966	0.0252316	< 0.01	< 0.231427844751662	< 0.28482340918335
			0.004	0.32	0.480802	0.0329754	> 0.5	> 0.331400612326189	> 0.0376822690542107	< 0.01	< 0.231427844751662	< 0.28482340918335
			0.006	0.34	0.622533	0.0377869	> 0.5	> 0.331400612326189	> 0.0376822690542107	< 0.01	< 0.231427844751662	< 0.28482340918335
			0.008	0.38	0.743266	0.041327	> 0.5	> 0.331400612326189	> 0.0376822690542107	< 0.01	< 0.231427844751662	< 0.28482340918335
			0.01	> 0.5	> 0.745335844547619	> 0.0469491384371553	> 0.5	> 0.331400612326189	> 0.0376822690542107	< 0.01	< 0.231427844751662	< 0.28482340918335
0.05	0.1	1	0.002	0.21	0.686676	0.0267672	0.41	0.321584	0.0511269	< 0.01	< 0.234501733775196	< 0.3081367010387
			0.004	0.39	0.702688	0.0579123	0.44	0.368192	0.0690936	< 0.01	< 0.234501733775196	< 0.3081367010387
			0.006	0.4	0.70568	0.0798219	0.46	0.414641	0.0874613	< 0.01	< 0.234501733775196	< 0.3081367010387
			0.008	0.41	0.708047	0.0928141	0.48	0.46016	0.109269	< 0.01	< 0.234501733775196	< 0.3081367010387
			0.01	> 0.5	> 0.711543402575262	> 0.105828676792832	> 0.5	> 0.375066278419194	> 0.0914258636931853	< 0.01	< 0.234501733775196	< 0.3081367010387
0.05	0.1	2	0.002	0.22	0.758778	0.0257513	> 0.5	> 0.309518292454374	> 0.0168013228659654	< 0.01	< 0.250422085714035	< 0.29444541795461
			0.004	0.4	0.760074	0.0758265	> 0.5	> 0.309518292454374	> 0.0168013228659654	< 0.01	< 0.250422085714035	< 0.29444541795461
			0.006	0.4	0.760074	0.0758265	> 0.5	> 0.309518292454374	> 0.0168013228659654	< 0.01	< 0.250422085714035	< 0.29444541795461
			0.008	0.41	0.760386	0.0914295	> 0.5	> 0.309518292454374	> 0.0168013228659654	< 0.01	< 0.250422085714035	< 0.29444541795461
			0.01	> 0.5	> 0.760459774400004	> 0.0915212745823947	> 0.5	> 0.309518292454374	> 0.0168013228659654	< 0.01	< 0.250422085714035	< 0.29444541795461
0.05	0.2	1	0.002	0.27	0.672126	0.0120696	> 0.5	> 0.199795881495828	> 0.0151798081518043	< 0.01	< 0.231325594060448	< 0.165821030741900
			0.004	0.4	0.684165	0.0257348	> 0.5	> 0.199795881495828	> 0.0151798081518043	< 0.01	< 0.231325594060448	< 0.165821030741900
			0.006	0.41	0.687225	0.0359569	> 0.5	> 0.199795881495828	> 0.0151798081518043	< 0.01	< 0.231325594060448	< 0.165821030741900
			0.008	0.43	0.694597	0.0446225	> 0.5	> 0.199795881495828	> 0.0151798081518043	< 0.01	< 0.231325594060448	< 0.165821030741900
			0.01	> 0.5	> 0.699453634614092	> 0.047578596071807	> 0.5	> 0.199795881495828	> 0.0151798081518043	< 0.01	< 0.231325594060448	< 0.165821030741900
0.05	0.2	2	0.002	0.29	0.751939	0.0108411	> 0.5	> 0.331389629560849	> 0.0173891273699201	< 0.01	< 0.230891503218094	< 0.165876570384898
			0.004	0.43	0.755722	0.0314982	> 0.5	> 0.331389629560849	> 0.0173891273699201	< 0.01	< 0.230891503218094	< 0.165876570384898
			0.006	0.43	0.755722	0.0314982	> 0.5	> 0.331389629560849	> 0.0173891273699201	< 0.01	< 0.230891503218094	< 0.165876570384898
			0.008	> 0.5	> 0.757765004522053	> 0.0403977721316211	> 0.5	> 0.331389629560849	> 0.0173891273699201	< 0.01	< 0.230891503218094	< 0.165876570384898
			0.01	> 0.5	> 0.757765004522053	> 0.0403977721316211	> 0.5	> 0.331389629560849	> 0.0173891273699201	< 0.01	< 0.230891503218094	< 0.165876570384898
