# Supplementary material for: Consistent Differential Expression Pattern (CDEP) on microarray to identify genes related to metastatic behavior
Source: BMC Bioinformatics. 2011 Nov 11;12:438. doi: 10.1186/1471-2105-12-438 (PMC3251006; doi:10.1186/1471-2105-12-438)
Supplement: Additional file 3 — Metastases-related genes identified by CDEP. Statistically significant genes identified by CDEP as related to metastatic behavior by using FDR = 0.05. [file 1471-2105-12-438-S3.XLSX]

## Sheet: Up-regulated genes
Locus Link ID	Gene Symbol	Gene Name
1293	COL6A3	collagen, type VI, alpha 3
1410	CRYAB	crystallin, alpha B
1290	COL5A2	collagen, type V, alpha 2
338	APOB	apolipoprotein B (including Ag(x) antigen)
682	BSG	basigin (Ok blood group)
79589	Rnf128	ring finger protein 128
2335	Fn1	fibronectin 1
4103	Magea4	melanoma antigen family A, 4
8743	Tnfsf10	tumor necrosis factor (ligand) superfamily, member 10
1009	CDH11	cadherin 11, type 2, OB-cadherin (osteoblast)
10409	Basp1	brain abundant, membrane attached signal protein 1
6414	Sepp1	selenoprotein P, plasma, 1
3485	igfbp2	insulin-like growth factor binding protein 2, 36kDa
4111	MAGEA12	melanoma antigen family A, 12
3486	Igfbp3	insulin-like growth factor binding protein 3
1289	col5a1	collagen, type V, alpha 1
283131	Neat1	non-protein coding RNA 84
5225	pgc	progastricsin (pepsinogen C)
1281	Col3a1	collagen, type III, alpha 1
6781	stc1	stanniocalcin 1
205	Ak3l1	adenylate kinase 3-like 2; adenylate kinase 3-like 1
205	ak3l2	adenylate kinase 3-like 2; adenylate kinase 3-like 1
1282	Col4a1	collagen, type IV, alpha 1
4318	Mmp9	matrix metallopeptidase 9 (gelatinase B, 92kDa gelatinase, 92kDa type IV collagenase)
1284	col4a2	collagen, type IV, alpha 2
5744	Pthlh	parathyroid hormone-like hormone
5176	Serpinf1	serpin peptidase inhibitor, clade F (alpha-2 antiplasmin, pigment epithelium derived factor), member 1
8404	SPARCL1	SPARC-like 1 (hevin)
341	Apoc1	apolipoprotein C-I
55857	Plk1s1	non-protein coding RNA 153
4192	mdk	midkine (neurite growth-promoting factor 2)
347	Apod	apolipoprotein D
348	Apoe	hypothetical LOC100129500; apolipoprotein E
1513	ctsk	cathepsin K
10628	TXNIP	thioredoxin interacting protein
6364	CCL20	chemokine (C-C motif) ligand 20
3491	cyr61	cysteine-rich, angiogenic inducer, 61
6876	tagln	transgelin
6696	Spp1	secreted phosphoprotein 1
5836	Pygl	phosphorylase, glycogen, liver
1490	ctgf	connective tissue growth factor
1277	Col1a1	collagen, type I, alpha 1
7076	TIMP1	TIMP metallopeptidase inhibitor 1
1278	COL1A2	collagen, type I, alpha 2
3912	lamb1	laminin, beta 1
7078	Timp3	TIMP metallopeptidase inhibitor 3
871	SERPINH1	serpin peptidase inhibitor, clade H (heat shock protein 47), member 1, (collagen binding protein 1)
4837	Nnmt	nicotinamide N-methyltransferase
4692	NDN	necdin homolog (mouse)
9052	Gprc5a	G protein-coupled receptor, family C, group 5, member A
5217	pfn2	profilin 2
9805	scrn1	secernin 1
26064	RAI14	retinoic acid induced 14
216	aldh1a1	aldehyde dehydrogenase 1 family, member A1
2167	FABP4	fatty acid binding protein 4, adipocyte
214	alcam	hypothetical protein LOC100133690; activated leukocyte cell adhesion molecule
23532	Prame	preferentially expressed antigen in melanoma
5352	PLOD2	procollagen-lysine, 2-oxoglutarate 5-dioxygenase 2
3315	HSPBL2	heat shock 27kDa protein-like 2 pseudogene; heat shock 27kDa protein 1
3315	HSPB1	heat shock 27kDa protein-like 2 pseudogene; heat shock 27kDa protein 1
6678	Sparc	secreted protein, acidic, cysteine-rich (osteonectin)
12	SERPINA3	serpin peptidase inhibitor, clade A (alpha-1 antiproteinase, antitrypsin), member 3
51809	GALNT7	UDP-N-acetyl-alpha-D-galactosamine:polypeptide N-acetylgalactosaminyltransferase 7 (GalNAc-T7)
6947	TCN1	transcobalamin I (vitamin B12 binding protein, R binder family)
2273	Fhl1	four and a half LIM domains 1
7422	VEGFA	vascular endothelial growth factor A
7424	Vegfc	vascular endothelial growth factor C
1462	Vcan	versican
1645	akr1c1	aldo-keto reductase family 1, member C1 (dihydrodiol dehydrogenase 1; 20-alpha (3-alpha)-hydroxysteroid dehydrogenase)
7045	TGFBI	transforming growth factor, beta-induced, 68kDa
1266	cnn3	calponin 3, acidic
4015	lox	lysyl oxidase
4232	mest	mesoderm specific transcript homolog (mouse)
1306	col15a1	collagen, type XV, alpha 1
23089	PEG10	paternally expressed 10
100133941	CD24L4	CD24 molecule; CD24 molecule-like 4
100133941	CD24	CD24 molecule; CD24 molecule-like 4
5627	pros1	protein S (alpha)
1301	Col11a1	collagen, type XI, alpha 1
1114	Chgb	chromogranin B (secretogranin 1)
1300	Col10a1	collagen, type X, alpha 1
2778	GNAS	GNAS complex locus
10512	Sema3c	sema domain, immunoglobulin domain (Ig), short basic domain, secreted, (semaphorin) 3C
1116	CHI3L1	chitinase 3-like 1 (cartilage glycoprotein-39)
5054	SERPINE1	serpin peptidase inhibitor, clade E (nexin, plasminogen activator inhibitor type 1), member 1
3017	HIST1H2BD	histone cluster 1, H2bd
7431	Vim	vimentin
4102	Magea3	melanoma antigen family A, 3
4811	nid1	nidogen 1
7058	THBS2	thrombospondin 2
1836	Slc26a2	solute carrier family 26 (sulfate transporter), member 2
6576	slc25a1	solute carrier family 25 (mitochondrial carrier; citrate transporter), member 1
5919	RARRES2	retinoic acid receptor responder (tazarotene induced) 2
5918	rarres1	retinoic acid receptor responder (tazarotene induced) 1
3625	Inhbb	inhibin, beta B
10398	MYL9	myosin, light chain 9, regulatory
4071	TM4SF1	transmembrane 4 L six family member 1
7991	TUSC3	tumor suppressor candidate 3
2244	fgb	fibrinogen beta chain
5327	plat	plasminogen activator, tissue
9590	AKAP12	A kinase (PRKA) anchor protein 12
5265	serpina1	serpin peptidase inhibitor, clade A (alpha-1 antiproteinase, antitrypsin), member 1
2191	fap	fibroblast activation protein, alpha
3576	IL8	interleukin 8
8349	Hist2h2be	histone cluster 2, H2be
3039	hba2	hemoglobin, alpha 2; hemoglobin, alpha 1
3039	hba1	hemoglobin, alpha 2; hemoglobin, alpha 1
5118	PCOLCE	procollagen C-endopeptidase enhancer
3306	Hspa2	heat shock 70kDa protein 2
1948	efnb2	ephrin-B2
347902	Amigo2	adhesion molecule with Ig-like domain 2
266740	MAGEA2B	melanoma antigen family A, 2; melanoma antigen family A, 2B
266740	MAGEA2	melanoma antigen family A, 2; melanoma antigen family A, 2B
7138	Tnnt1	troponin T type 1 (skeletal, slow)
10769	plk2	polo-like kinase 2 (Drosophila)
3956	LGALS1	lectin, galactoside-binding, soluble, 1
4082	Marcks	myristoylated alanine-rich protein kinase C substrate
2669	gem	GTP binding protein overexpressed in skeletal muscle
5270	Serpine2	serpin peptidase inhibitor, clade E (nexin, plasminogen activator inhibitor type 1), member 2
3248	Hpgd	hydroxyprostaglandin dehydrogenase 15-(NAD)
2983	GUCY1B3	guanylate cyclase 1, soluble, beta 3
231	AKR1B1	aldo-keto reductase family 1, member B1 (aldose reductase)
2982	GUCY1A3	guanylate cyclase 1, soluble, alpha 3
3043	HBB	hemoglobin, beta
2059	Eps8	epidermal growth factor receptor pathway substrate 8
760	ca2	carbonic anhydrase II
10979	fermt2	fermitin family homolog 2 (Drosophila)
1029	Cdkn2a	cyclin-dependent kinase inhibitor 2A (melanoma, p16, inhibits CDK4)
768	ca9	carbonic anhydrase IX
2697	gja1	gap junction protein, alpha 1, 43kDa
10631	Postn	periostin, osteoblast specific factor
2878	Gpx3	glutathione peroxidase 3 (plasma)
3078	Cfhr1	complement factor H-related 1
8140	Slc7a5	solute carrier family 7 (cationic amino acid transporter, y+ system), member 5
1545	Cyp1b1	cytochrome P450, family 1, subfamily B, polypeptide 1
1363	Cpe	carboxypeptidase E
3371	tnc	tenascin C
650	bmp2	bone morphogenetic protein 2
857	Cav1	caveolin 1, caveolae protein, 22kDa
8612	ppap2c	phosphatidic acid phosphatase type 2C
5997	rgs2	regulator of G-protein signaling 2, 24kDa
8910	sgce	sarcoglycan, epsilon
4060	LUM	lumican
10457	gpnmb	glycoprotein (transmembrane) nmb
1356	CP	ceruloplasmin (ferroxidase)
8334	HIST1H2AC	histone cluster 1, H2ac

## Sheet: Down-regulated genes
Locus Link ID	Gene Symbol	Gene Name
688	Klf5	Kruppel-like factor 5 (intestinal)
684	Bst2	NPC-A-7; bone marrow stromal cell antigen 2
4599	MX1	myxovirus (influenza virus) resistance 1, interferon-inducible protein p78 (mouse)
26751	Sh3yl1	SH3 domain containing, Ysc84-like 1 (S. cerevisiae)
6347	CCL2	chemokine (C-C motif) ligand 2
23650	TRIM29	tripartite motif-containing 29
25966	C2CD2	C2 calcium-dependent domain containing 2
3866	krt15	keratin 15
3726	JUNB	jun B proto-oncogene
6352	CCL5	chemokine (C-C motif) ligand 5
3880	krt19	keratin 19
5947	RBP1	retinol binding protein 1, cellular
10158	Pdzk1ip1	PDZK1 interacting protein 1
9636	ISG15	ISG15 ubiquitin-like modifier
3205	HOXA9	homeobox A9
10537	UBD	ubiquitin D
6091	Robo1	roundabout, axon guidance receptor, homolog 1 (Drosophila); similar to roundabout 1 isoform b
5743	ptgs2	prostaglandin-endoperoxide synthase 2 (prostaglandin G/H synthase and cyclooxygenase)
5646	prss3	protease, serine, 3
3913	LAMB2	laminin, beta 2 (laminin S)
23474	ethe1	ethylmalonic encephalopathy 1
3860	KRT13	keratin 13
5450	pou2af1	POU class 2 associating factor 1
9982	FGFBP1	fibroblast growth factor binding protein 1
9804	tomm20	similar to translocase of outer mitochondrial membrane 20 homolog; similar to mitochondrial outer membrane protein 19; translocase of outer mitochondrial membrane 20 homolog (yeast)
6286	s100p	S100 calcium binding protein P
7103	TSPAN8	tetraspanin 8
6289	SAA2	serum amyloid A2
10874	Nmu	neuromedin U
10875	Fgl2	fibrinogen-like 2
51599	Lsr	lipolysis stimulated lipoprotein receptor
928	CD9	CD9 molecule
6890	tap1	transporter 1, ATP-binding cassette, sub-family B (MDR/TAP)
9882	tbc1d4	TBC1 domain family, member 4
25984	KRT23	keratin 23 (histone deacetylase inducible)
8766	Rab11a	RAB11A, member RAS oncogene family
3512	IGJ	immunoglobulin J polypeptide, linker protein for immunoglobulin alpha and mu polypeptides
1992	serpinb1	serpin peptidase inhibitor, clade B (ovalbumin), member 1
6373	Cxcl11	chemokine (C-X-C motif) ligand 11
1847	dusp5	dual specificity phosphatase 5
4016	LOXL1	lysyl oxidase-like 1
8857	FCGBP	Fc fragment of IgG binding protein; similar to IgGFc-binding protein precursor (FcgammaBP) (Fcgamma-binding protein antigen)
5698	psmb9	proteasome (prosome, macropain) subunit, beta type, 9 (large multifunctional peptidase 2)
595	ccnd1	cyclin D1
6273	S100a2	S100 calcium binding protein A2
3117	HLA-DQA1	similar to hCG2042724; similar to HLA class II histocompatibility antigen, DQ(1) alpha chain precursor (DC-4 alpha chain); major histocompatibility complex, class II, DQ alpha 1
2633	Gbp1	guanylate binding protein 1, interferon-inducible, 67kDa
914	CD2	CD2 molecule
9235	IL32	interleukin 32
51316	Plac8	placenta-specific 8
3429	IFI27	interferon, alpha-inducible protein 27
894	ccnd2	cyclin D2
3934	Lcn2	lipocalin 2
3627	Cxcl10	chemokine (C-X-C motif) ligand 10
221061	fam171a1	family with sequence similarity 171, member A1
2810	SFN	stratifin
2919	Cxcl1	chemokine (C-X-C motif) ligand 1 (melanoma growth stimulating activity, alpha)
23171	gpd1l	glycerol-3-phosphate dehydrogenase 1-like
384	Arg2	arginase, type II
4753	NELL2	NEL-like 2 (chicken)
3620	Ido1	indoleamine 2,3-dioxygenase 1
7127	Tnfaip2	tumor necrosis factor, alpha-induced protein 2
6590	Slpi	secretory leukocyte peptidase inhibitor
3434	ifit1	interferon-induced protein with tetratricopeptide repeats 1
7447	vsnl1	visinin-like 1
4072	EPCAM	epithelial cell adhesion molecule
7257	TSNAX	translin-associated factor X
7851	mall	mal, T-cell differentiation protein-like
3108	HLA-DMA	major histocompatibility complex, class II, DM alpha
1152	ckb	creatine kinase, brain
5268	serpinb5	serpin peptidase inhibitor, clade B (ovalbumin), member 5
7033	Tff3	trefoil factor 3 (intestinal)
301	ANXA1	annexin A1
5321	PLA2G4A	phospholipase A2, group IVA (cytosolic, calcium-dependent)
306	Anxa3	annexin A3
10964	Ifi44l	interferon-induced protein 44-like
307	Anxa4	annexin A4
23160	wdr43	WD repeat domain 43
5920	RARRES3	retinoic acid receptor responder (tazarotene induced) 3
5696	PSMB8	proteasome (prosome, macropain) subunit, beta type, 8 (large multifunctional peptidase 7)
445	ASS1	argininosuccinate synthetase 1
440	Asns	asparagine synthetase
9111	nmi	N-myc (and STAT) interactor
6192	RPS4Y1	ribosomal protein S4, Y-linked 1
10974	C10orf116	chromosome 10 open reading frame 116
969	Cd69	CD69 molecule
54578	UGT1A7	UDP glucuronosyltransferase 1 family, polypeptide A3; UDP glucuronosyltransferase 1 family, polypeptide A5; UDP glucuronosyltransferase 1 family, polypeptide A4; UDP glucuronosyltransferase 1 family, polypeptide A7; UDP glucuronosyltransferase 1 family, polypeptide A6; UDP glucuronosyltransferase 1 family, polypeptide A10; UDP glucuronosyltransferase 1 family, polypeptide A9; UDP glucuronosyltran…
54578	ugt1a6	UDP glucuronosyltransferase 1 family, polypeptide A3; UDP glucuronosyltransferase 1 family, polypeptide A5; UDP glucuronosyltransferase 1 family, polypeptide A4; UDP glucuronosyltransferase 1 family, polypeptide A7; UDP glucuronosyltransferase 1 family, polypeptide A6; UDP glucuronosyltransferase 1 family, polypeptide A10; UDP glucuronosyltransferase 1 family, polypeptide A9; UDP glucuronosyltran…
54578	UGT1A9	UDP glucuronosyltransferase 1 family, polypeptide A3; UDP glucuronosyltransferase 1 family, polypeptide A5; UDP glucuronosyltransferase 1 family, polypeptide A4; UDP glucuronosyltransferase 1 family, polypeptide A7; UDP glucuronosyltransferase 1 family, polypeptide A6; UDP glucuronosyltransferase 1 family, polypeptide A10; UDP glucuronosyltransferase 1 family, polypeptide A9; UDP glucuronosyltran…
54578	UGT1A8	UDP glucuronosyltransferase 1 family, polypeptide A3; UDP glucuronosyltransferase 1 family, polypeptide A5; UDP glucuronosyltransferase 1 family, polypeptide A4; UDP glucuronosyltransferase 1 family, polypeptide A7; UDP glucuronosyltransferase 1 family, polypeptide A6; UDP glucuronosyltransferase 1 family, polypeptide A10; UDP glucuronosyltransferase 1 family, polypeptide A9; UDP glucuronosyltran…
54578	UGT1A3	UDP glucuronosyltransferase 1 family, polypeptide A3; UDP glucuronosyltransferase 1 family, polypeptide A5; UDP glucuronosyltransferase 1 family, polypeptide A4; UDP glucuronosyltransferase 1 family, polypeptide A7; UDP glucuronosyltransferase 1 family, polypeptide A6; UDP glucuronosyltransferase 1 family, polypeptide A10; UDP glucuronosyltransferase 1 family, polypeptide A9; UDP glucuronosyltran…
54578	UGT1A5	UDP glucuronosyltransferase 1 family, polypeptide A3; UDP glucuronosyltransferase 1 family, polypeptide A5; UDP glucuronosyltransferase 1 family, polypeptide A4; UDP glucuronosyltransferase 1 family, polypeptide A7; UDP glucuronosyltransferase 1 family, polypeptide A6; UDP glucuronosyltransferase 1 family, polypeptide A10; UDP glucuronosyltransferase 1 family, polypeptide A9; UDP glucuronosyltran…
54578	UGT1A4	UDP glucuronosyltransferase 1 family, polypeptide A3; UDP glucuronosyltransferase 1 family, polypeptide A5; UDP glucuronosyltransferase 1 family, polypeptide A4; UDP glucuronosyltransferase 1 family, polypeptide A7; UDP glucuronosyltransferase 1 family, polypeptide A6; UDP glucuronosyltransferase 1 family, polypeptide A10; UDP glucuronosyltransferase 1 family, polypeptide A9; UDP glucuronosyltran…
54578	Ugt1a10	UDP glucuronosyltransferase 1 family, polypeptide A3; UDP glucuronosyltransferase 1 family, polypeptide A5; UDP glucuronosyltransferase 1 family, polypeptide A4; UDP glucuronosyltransferase 1 family, polypeptide A7; UDP glucuronosyltransferase 1 family, polypeptide A6; UDP glucuronosyltransferase 1 family, polypeptide A10; UDP glucuronosyltransferase 1 family, polypeptide A9; UDP glucuronosyltran…
54578	UGT1A1	UDP glucuronosyltransferase 1 family, polypeptide A3; UDP glucuronosyltransferase 1 family, polypeptide A5; UDP glucuronosyltransferase 1 family, polypeptide A4; UDP glucuronosyltransferase 1 family, polypeptide A7; UDP glucuronosyltransferase 1 family, polypeptide A6; UDP glucuronosyltransferase 1 family, polypeptide A10; UDP glucuronosyltransferase 1 family, polypeptide A9; UDP glucuronosyltran…
8519	Ifitm1	interferon induced transmembrane protein 1 (9-27)
10563	Cxcl13	chemokine (C-X-C motif) ligand 13
28951	TRIB2	tribbles homolog 2 (Drosophila)
1365	cldn3	claudin 3
26175	C14orf109	chromosome 14 open reading frame 109
2920	CXCL2	chemokine (C-X-C motif) ligand 2
2921	CXCL3	chemokine (C-X-C motif) ligand 3
4283	Cxcl9	chemokine (C-X-C motif) ligand 9
1672	DEFB1	defensin, beta 1
27346	tmem97	transmembrane protein 97
2353	Fos	v-fos FBJ murine osteosarcoma viral oncogene homolog

## Sheet: FunctionalEnrichment_Up genes
Category	Term	Count	%	PValue	Genes	List Total	Pop Hits	Pop Total	Fold Enrichment	Bonferroni	Benjamini	FDR
SP_PIR_KEYWORDS	Secreted	64	45.3901	2.86846e-30	RARRES2,PGC,MMP9,POSTN,CFHR1,APOB,SERPINE2,APOD,CTGF,APOE,GPX3,TGFBI,SERPINE1,SERPINA3,SEMA3C,SERPINA1,SEPP1,LOX,COL11A1,COL10A1,CYR61,SPARCL1,TCN1,PTHLH,INHBB,VEGFC,SERPINF1,CPE,VEGFA,COL1A2,STC1,VCAN,COL1A1,PROS1,CHGB,LUM,TNC,COL3A1,APOC1,TIMP3,MDK,PCOLCE,TIMP1,CCL20,FGB,COL6A3,LAMB1,SPP1,FN1,PLAT,COL4A2,BMP2,COL4A1,IL8,LGALS1,CHI3L1,COL15A1,NID1,SPARC,COL5A2,COL5A1,CP,IGFBP2,IGFBP3	140	1689	19235	5.20612	9.26512e-28	9.26512e-28	3.87628e-27
GOTERM_CC_FAT	GO:0044421~extracellular region part	57	40.4255	2.77762e-29	PGC,MMP9,POSTN,CFHR1,APOB,SERPINE2,APOD,CTGF,APOE,GPX3,TGFBI,SEMA3C,SERPINA1,LOX,SEPP1,COL11A1,COL10A1,SPARCL1,PTHLH,VEGFC,CTSK,SERPINF1,VEGFA,COL1A2,VCAN,STC1,COL1A1,CA2,LUM,TNC,COL3A1,APOC1,TIMP3,TIMP1,CCL20,FGB,COL6A3,LAMB1,FN1,SPP1,PLAT,COL4A2,BMP2,COL4A1,IL8,LGALS1,CHI3L1,COL15A1,NID1,SPARC,COL5A2,COL5A1,TNFSF10,AKR1B1,CP,IGFBP2,IGFBP3	131	960	12782	5.79337	6.41631e-27	6.41631e-27	3.5635e-26
SP_PIR_KEYWORDS	signal	76	53.9007	1.63508e-23	RARRES2,PGC,MMP9,POSTN,CFHR1,APOB,APOD,SERPINE2,CTGF,APOE,PLOD2,SERPINE1,GPX3,TGFBI,SERPINA3,SEMA3C,SERPINA1,SEPP1,LOX,COL11A1,CYR61,COL10A1,BSG,SPARCL1,EFNB2,TCN1,PTHLH,INHBB,AMIGO2,VEGFC,CTSK,SERPINF1,CA9,CPE,VEGFA,COL1A2,STC1,VCAN,COL1A1,CHGB,PROS1,LUM,TNC,COL3A1,CD24L4,APOC1,TIMP3,MDK,SERPINH1,PCOLCE,TIMP1,ALCAM,CCL20,FGB,COL6A3,RNF128,CD24,GPNMB,LAMB1,THBS2,SPP1,FN1,PLAT,COL4A2,BMP2,COL4A1,I…	140	3250	19235	3.21288	5.2813e-21	2.64065e-21	2.20956e-20
UP_SEQ_FEATURE	signal peptide	76	53.9007	2.4303e-23	RARRES2,PGC,MMP9,POSTN,CFHR1,APOB,APOD,SERPINE2,CTGF,APOE,PLOD2,SERPINE1,GPX3,TGFBI,SERPINA3,SEMA3C,SERPINA1,SEPP1,LOX,COL11A1,CYR61,COL10A1,BSG,SPARCL1,EFNB2,TCN1,PTHLH,INHBB,AMIGO2,VEGFC,CTSK,SERPINF1,CA9,CPE,VEGFA,COL1A2,STC1,VCAN,COL1A1,CHGB,PROS1,LUM,TNC,COL3A1,CD24L4,APOC1,TIMP3,MDK,SERPINH1,PCOLCE,TIMP1,ALCAM,CCL20,FGB,COL6A3,RNF128,CD24,GPNMB,LAMB1,THBS2,SPP1,FN1,PLAT,COL4A2,BMP2,COL4A1,I…	140	3250	19113	3.1925	1.50678e-20	1.50678e-20	3.60547e-20
SP_PIR_KEYWORDS	extracellular matrix	27	19.1489	2.63461e-23	TNC,LUM,MMP9,COL3A1,POSTN,TIMP3,CTGF,TGFBI,COL6A3,SERPINA1,LAMB1,COL11A1,FN1,COL10A1,SPP1,COL4A2,COL4A1,SPARCL1,LGALS1,COL15A1,NID1,SPARC,COL5A2,COL5A1,COL1A2,VCAN,COL1A1	140	241	19235	15.3926	8.5098e-21	2.8366e-21	3.56027e-20
GOTERM_CC_FAT	GO:0005576~extracellular region	70	49.6454	4.01638e-23	RARRES2,PGC,MMP9,POSTN,CFHR1,APOB,SERPINE2,APOD,CTGF,APOE,SERPINE1,GPX3,TGFBI,SERPINA3,SEMA3C,SERPINA1,SEPP1,LOX,COL11A1,CYR61,COL10A1,SPARCL1,TCN1,PTHLH,INHBB,VEGFC,CTSK,SERPINF1,CPE,VEGFA,COL1A2,GNAS,STC1,VCAN,COL1A1,CA2,PROS1,CHGB,LUM,TNC,COL3A1,APOC1,TIMP3,MDK,PCOLCE,TIMP1,CCL20,FGB,COL6A3,LAMB1,THBS2,SPP1,FN1,PLAT,COL4A2,BMP2,COL4A1,IL8,LGALS1,COL15A1,CHI3L1,NID1,SPARC,COL5A2,COL5A1,TNFSF10,…	131	2010	12782	3.39805	9.27785e-21	4.63892e-21	5.15274e-20
GOTERM_CC_FAT	GO:0005578~proteinaceous extracellular matrix	30	21.2766	7.53279e-20	MMP9,TNC,LUM,COL3A1,POSTN,TIMP3,TIMP1,CTGF,TGFBI,COL6A3,SERPINA1,LOX,LAMB1,COL11A1,COL10A1,FN1,COL4A2,COL4A1,SPARCL1,LGALS1,CHI3L1,COL15A1,NID1,SPARC,COL5A2,COL5A1,VEGFA,COL1A2,VCAN,COL1A1	131	320	12782	9.14742	1.74008e-17	5.80025e-18	9.66404e-17
GOTERM_CC_FAT	GO:0031012~extracellular matrix	30	21.2766	6.00195e-19	MMP9,TNC,LUM,COL3A1,POSTN,TIMP3,TIMP1,CTGF,TGFBI,COL6A3,SERPINA1,LOX,LAMB1,COL11A1,COL10A1,FN1,COL4A2,COL4A1,SPARCL1,LGALS1,CHI3L1,COL15A1,NID1,SPARC,COL5A2,COL5A1,VEGFA,COL1A2,VCAN,COL1A1	131	345	12782	8.48457	1.38645e-16	3.46613e-17	7.70008e-16
GOTERM_CC_FAT	GO:0044420~extracellular matrix part	20	14.1844	5.14056e-18	COL4A2,COL4A1,TNC,LUM,COL3A1,COL15A1,NID1,SPARC,TIMP3,COL5A2,COL5A1,VEGFA,COL6A3,COL1A2,COL1A1,LOX,LAMB1,COL11A1,FN1,COL10A1	131	117	12782	16.6791	1.18747e-15	2.37494e-16	6.59498e-15
GOTERM_CC_FAT	GO:0005615~extracellular space	38	26.9504	1.15444e-17	MMP9,PGC,COL3A1,APOC1,CFHR1,APOB,CCL20,APOD,SERPINE2,APOE,FGB,TGFBI,COL6A3,GPX3,SEMA3C,SERPINA1,SEPP1,LOX,SPP1,FN1,PLAT,BMP2,IL8,LGALS1,CHI3L1,PTHLH,VEGFC,CTSK,TNFSF10,SERPINF1,VEGFA,AKR1B1,COL1A2,STC1,CP,CA2,IGFBP2,IGFBP3	131	685	12782	5.41278	2.66675e-15	4.44459e-16	1.48106e-14
SP_PIR_KEYWORDS	glycoprotein	78	55.3191	2.4281e-17	RARRES1,MMP9,POSTN,SLC7A5,SLC26A2,CFHR1,APOB,SERPINE2,APOD,CTGF,APOE,PLOD2,FAP,SERPINE1,SERPINA3,SEMA3C,SERPINA1,SEPP1,LOX,COL11A1,COL10A1,BSG,PPAP2C,SPARCL1,CRYAB,EFNB2,TCN1,INHBB,AMIGO2,VEGFC,CTSK,SERPINF1,CA9,CPE,VEGFA,COL1A2,GNAS,SGCE,STC1,VCAN,COL1A1,TM4SF1,CHGB,PROS1,LUM,TNC,COL3A1,CD24L4,GPRC5A,SERPINH1,PCOLCE,TIMP1,ALCAM,FGB,COL6A3,RNF128,CD24,GPNMB,LAMB1,THBS2,HBB,MEST,SPP1,FN1,PLAT,BMP2…	140	4318	19235	2.48185	7.84277e-15	1.96069e-15	3.28121e-14
GOTERM_CC_FAT	GO:0005581~collagen	13	9.21986	4.91673e-16	COL4A2,COL4A1,LUM,COL3A1,COL15A1,COL5A2,COL5A1,COL6A3,COL1A2,LOX,COL1A1,COL11A1,COL10A1	131	35	12782	36.2412	1.02585e-13	1.46549e-14	5.66214e-13
GOTERM_BP_FAT	GO:0030198~extracellular matrix organization	15	10.6383	5.55304e-13	COL4A2,LUM,MMP9,COL3A1,POSTN,NID1,SERPINH1,COL5A2,COL5A1,TGFBI,COL1A2,LOX,COL1A1,COL11A1,CYR61	125	104	13528	15.6092	7.95793e-10	7.95793e-10	9.1761e-10
SP_PIR_KEYWORDS	hydroxylysine	10	7.0922	7.28517e-13	COL4A2,COL4A1,COL6A3,COL3A1,COL1A2,COL1A1,COL5A2,COL11A1,COL5A1,COL10A1	140	31	19235	44.3203	2.35315e-10	4.70629e-11	9.8449e-10
SP_PIR_KEYWORDS	triple helix	10	7.0922	7.28517e-13	COL4A2,COL4A1,COL6A3,COL3A1,COL1A2,COL1A1,COL5A2,COL11A1,COL5A1,COL10A1	140	31	19235	44.3203	2.35315e-10	4.70629e-11	9.8449e-10
SP_PIR_KEYWORDS	hydroxylation	12	8.51064	3.32526e-12	COL4A2,COL4A1,COL6A3,COL3A1,COL1A2,COL15A1,COL1A1,COL5A2,COL11A1,PROS1,COL5A1,COL10A1	140	71	19235	23.2213	1.07405e-09	1.79008e-10	4.49354e-09
SP_PIR_KEYWORDS	collagen	13	9.21986	4.10651e-12	COL4A2,COL4A1,COL3A1,COL15A1,COL5A2,COL5A1,TIMP1,PLOD2,COL6A3,COL1A2,COL1A1,COL11A1,COL10A1	140	95	19235	18.8011	1.3264e-09	1.89485e-10	5.54929e-09
SP_PIR_KEYWORDS	hydroxyproline	10	7.0922	4.33401e-12	COL4A2,COL4A1,COL6A3,COL3A1,COL1A2,COL1A1,COL5A2,COL11A1,COL5A1,COL10A1	140	37	19235	37.1332	1.39987e-09	1.74984e-10	5.8567e-09
SP_PIR_KEYWORDS	trimer	9	6.38298	8.49565e-12	COL4A1,COL6A3,COL3A1,COL1A2,COL1A1,COL5A2,THBS2,COL11A1,COL5A1	140	26	19235	47.5591	2.74409e-09	3.04899e-10	1.14806e-08
SP_PIR_KEYWORDS	disulfide bond	55	39.0071	8.90406e-12	PGC,MMP9,GJA1,POSTN,SLC7A5,CFHR1,APOB,APOD,CTGF,FAP,TGFBI,SEMA3C,CYR61,BSG,SPARCL1,EFNB2,TCN1,INHBB,VEGFC,AMIGO2,CTSK,CA9,VEGFA,VCAN,STC1,COL1A1,PROS1,CHGB,GALNT7,LUM,TNC,COL3A1,TIMP3,MDK,PCOLCE,TIMP1,ALCAM,CCL20,FGB,COL6A3,LAMB1,THBS2,FN1,PLAT,COL4A2,BMP2,COL4A1,IL8,CHI3L1,COL15A1,NID1,SPARC,CP,IGFBP2,IGFBP3	140	2924	19235	2.58434	2.87602e-09	2.87602e-10	1.20325e-08
UP_SEQ_FEATURE	glycosylation site:N-linked (GlcNAc...)	67	47.5177	1.05894e-11	RARRES1,MMP9,POSTN,SLC26A2,SLC7A5,CFHR1,APOB,SERPINE2,APOD,CTGF,PLOD2,FAP,SERPINE1,SERPINA3,SEMA3C,SERPINA1,SEPP1,LOX,COL11A1,BSG,PPAP2C,SPARCL1,EFNB2,TCN1,INHBB,AMIGO2,VEGFC,CTSK,SERPINF1,CPE,CA9,VEGFA,COL1A2,STC1,SGCE,VCAN,TM4SF1,COL1A1,PROS1,TNC,CD24L4,GPRC5A,SERPINH1,PCOLCE,TIMP1,ALCAM,FGB,COL6A3,RNF128,CD24,LAMB1,GPNMB,THBS2,MEST,SPP1,FN1,PLAT,COL4A2,BMP2,COL4A1,COL15A1,CHI3L1,NID1,SPARC,COL…	140	4129	19113	2.21529	6.56544e-09	3.28272e-09	1.57099e-08
KEGG_PATHWAY	hsa04512:ECM-receptor interaction	14	9.92908	1.75174e-11	COL4A2,COL4A1,TNC,COL3A1,COL5A2,COL5A1,COL6A3,COL1A2,COL1A1,LAMB1,COL11A1,THBS2,FN1,SPP1	65	84	5085	13.0385	1.33132e-09	1.33132e-09	1.84336e-08
GOTERM_MF_FAT	GO:0005201~extracellular matrix structural constituent	13	9.21986	2.11006e-11	COL4A2,COL4A1,LUM,COL3A1,COL15A1,CHI3L1,COL5A2,COL5A1,COL1A2,COL1A1,LAMB1,COL11A1,FN1	122	86	12983	16.0864	6.43571e-09	6.43571e-09	2.82679e-08
GOTERM_BP_FAT	GO:0043062~extracellular structure organization	16	11.3475	2.19678e-11	COL4A2,TNC,LUM,MMP9,COL3A1,POSTN,NID1,SERPINH1,COL5A2,COL5A1,TGFBI,COL1A2,LOX,COL1A1,COL11A1,CYR61	125	163	13528	10.6232	3.14798e-08	1.57399e-08	3.62985e-08
SP_PIR_KEYWORDS	heparin-binding	11	7.80142	3.57337e-11	APOB,SERPINE2,CTGF,APOE,VEGFA,POSTN,THBS2,MDK,COL5A1,CYR61,FN1	140	65	19235	23.2511	1.1542e-08	1.04927e-09	4.82887e-08
UP_SEQ_FEATURE	disulfide bond	53	37.5887	3.57355e-11	PGC,MMP9,GJA1,POSTN,CFHR1,APOB,APOD,CTGF,FAP,TGFBI,SEMA3C,CYR61,BSG,SPARCL1,EFNB2,TCN1,INHBB,VEGFC,AMIGO2,CTSK,CA9,VEGFA,VCAN,STC1,COL1A1,PROS1,CHGB,GALNT7,LUM,TNC,COL3A1,TIMP3,MDK,PCOLCE,TIMP1,ALCAM,CCL20,FGB,COL6A3,LAMB1,THBS2,FN1,PLAT,COL4A2,BMP2,COL4A1,IL8,CHI3L1,NID1,SPARC,CP,IGFBP2,IGFBP3	140	2819	19113	2.56674	2.2156e-08	7.38532e-09	5.30153e-08
SP_PIR_KEYWORDS	pyroglutamic acid	10	7.0922	3.63314e-11	APOD,FGB,COL6A3,GPX3,COL3A1,COL1A2,COL1A1,COL5A2,COL5A1,FN1	140	46	19235	29.868	1.1735e-08	9.7792e-10	4.90963e-08
GOTERM_BP_FAT	GO:0001503~ossification	14	9.92908	3.7793e-11	BMP2,SPARC,SLC26A2,COL5A2,PTHLH,CTSK,CTGF,STC1,GNAS,COL1A1,GPNMB,IGFBP3,SPP1,CDH11	125	115	13528	13.1751	5.41574e-08	1.80525e-08	6.24473e-08
SP_PIR_KEYWORDS	plasma	12	8.51064	6.91921e-11	PLAT,APOB,APOD,FGB,APOE,GPX3,SERPINA3,APOC1,SERPINA1,SEPP1,CP,FN1	140	93	19235	17.7281	2.2349e-08	1.71916e-09	9.35025e-08
GOTERM_BP_FAT	GO:0001501~skeletal system development	20	14.1844	8.55974e-11	BMP2,MMP9,COL3A1,POSTN,SPARC,SLC26A2,COL5A2,PTHLH,CTSK,CTGF,COL1A2,GNAS,STC1,COL1A1,GPNMB,IGFBP3,COL11A1,SPP1,COL10A1,CDH11	125	319	13528	6.7852	1.22661e-07	3.06653e-08	1.41437e-07
GOTERM_BP_FAT	GO:0060348~bone development	14	9.92908	8.93404e-11	BMP2,SPARC,SLC26A2,COL5A2,PTHLH,CTSK,CTGF,STC1,GNAS,COL1A1,GPNMB,IGFBP3,SPP1,CDH11	125	123	13528	12.3182	1.28025e-07	2.5605e-08	1.47622e-07
GOTERM_BP_FAT	GO:0030199~collagen fibril organization	9	6.38298	1.44935e-10	LUM,COL3A1,COL1A2,COL1A1,LOX,SERPINH1,COL5A2,COL11A1,COL5A1	125	29	13528	33.5868	2.07691e-07	3.46152e-08	2.39483e-07
KEGG_PATHWAY	hsa04510:Focal adhesion	18	12.766	1.91912e-10	CAV1,COL4A2,COL4A1,TNC,COL3A1,COL5A2,COL5A1,MYL9,VEGFC,VEGFA,COL6A3,COL1A2,COL1A1,LAMB1,THBS2,COL11A1,FN1,SPP1	65	201	5085	7.00574	1.45853e-08	7.29267e-09	2.0195e-07
UP_SEQ_FEATURE	region of interest:Triple-helical region	8	5.67376	2.05563e-10	COL4A2,COL4A1,COL6A3,COL3A1,COL1A1,COL11A1,COL5A1,COL10A1	140	23	19113	47.4857	1.27449e-07	3.18623e-08	3.04963e-07
GOTERM_CC_FAT	GO:0031983~vesicle lumen	10	7.0922	7.06112e-10	VEGFC,APOB,FGB,VEGFA,SERPINA1,SPARC,THBS2,PROS1,TIMP1,FN1	131	46	12782	21.2114	1.63112e-07	2.0389e-08	9.05892e-07
GOTERM_CC_FAT	GO:0005583~fibrillar collagen	7	4.96454	8.6627e-10	LUM,COL3A1,COL1A2,COL1A1,COL5A2,COL11A1,COL5A1	131	12	12782	56.9173	2.00108e-07	2.22343e-08	1.11136e-06
UP_SEQ_FEATURE	propeptide:C-terminal propeptide	6	4.25532	1.04141e-09	COL3A1,COL1A2,COL1A1,COL5A2,COL11A1,COL5A1	140	8	19113	102.391	6.45675e-07	1.29135e-07	1.54499e-06
GOTERM_BP_FAT	GO:0001944~vasculature development	17	12.0567	1.11572e-09	PLAT,CAV1,IL8,COL3A1,EFNB2,COL15A1,COL5A1,VEGFC,APOB,APOE,CTGF,VEGFA,COL1A2,SEMA3C,LOX,COL1A1,CYR61	125	251	13528	7.32991	1.59882e-06	2.28403e-07	1.84356e-06
INTERPRO	IPR008160:Collagen triple helix repeat	11	7.80142	1.25069e-09	COL4A2,COL4A1,COL6A3,COL3A1,COL1A2,COL15A1,COL1A1,COL5A2,COL11A1,COL5A1,COL10A1	134	84	16659	16.2801	4.05225e-07	4.05225e-07	1.69091e-06
GOTERM_MF_FAT	GO:0008201~heparin binding	12	8.51064	2.81725e-09	APOB,SERPINE2,CTGF,APOE,VEGFA,POSTN,GPNMB,THBS2,MDK,COL5A1,CYR61,FN1	122	103	12983	12.3982	8.5926e-07	4.2963e-07	3.77418e-06
GOTERM_MF_FAT	GO:0030246~carbohydrate binding	19	13.4752	4.46523e-09	BSG,GALNT7,LGALS1,CD24L4,CHI3L1,POSTN,MDK,COL5A1,APOB,SERPINE2,APOE,CTGF,PYGL,VEGFA,VCAN,CD24,GPNMB,THBS2,CYR61,FN1	122	354	12983	5.7117	1.36189e-06	4.53965e-07	5.98193e-06
GOTERM_CC_FAT	GO:0005604~basement membrane	11	7.80142	5.85224e-09	COL4A2,COL4A1,TNC,VEGFA,COL15A1,NID1,SPARC,LAMB1,TIMP3,COL5A1,FN1	131	78	12782	13.7602	1.35187e-06	1.35187e-07	7.50802e-06
SP_PIR_KEYWORDS	disease mutation	35	24.8227	6.31138e-09	CAV1,CYP1B1,FHL1,COL3A1,HSPBL2,GJA1,TIMP3,SLC26A2,APOB,CDKN2A,APOE,FGB,PLOD2,TGFBI,COL6A3,SERPINA3,SERPINA1,COL11A1,HBB,COL10A1,FN1,COL4A1,CRYAB,HBA2,HBA1,COL5A2,COL5A1,CTSK,PYGL,COL1A2,HSPB1,SGCE,GNAS,CA2,COL1A1,HPGD,PROS1	140	1591	19235	3.02247	2.03857e-06	1.45613e-07	8.52887e-06
GOTERM_MF_FAT	GO:0005539~glycosaminoglycan binding	13	9.21986	6.59875e-09	POSTN,MDK,COL5A1,APOB,SERPINE2,APOE,CTGF,VEGFA,VCAN,GPNMB,THBS2,FN1,CYR61	122	140	12983	9.88167	2.01262e-06	5.03155e-07	8.84015e-06
GOTERM_CC_FAT	GO:0031093~platelet alpha granule lumen	9	6.38298	6.64394e-09	VEGFC,FGB,VEGFA,SERPINA1,SPARC,THBS2,PROS1,TIMP1,FN1	131	41	12782	21.4184	1.53475e-06	1.39523e-07	8.5237e-06
GOTERM_BP_FAT	GO:0001568~blood vessel development	16	11.3475	6.64932e-09	PLAT,CAV1,IL8,COL3A1,COL15A1,COL5A1,VEGFC,APOB,APOE,CTGF,VEGFA,COL1A2,SEMA3C,LOX,COL1A1,CYR61	125	245	13528	7.06769	9.52844e-06	1.19106e-06	1.0987e-05
UP_SEQ_FEATURE	domain:Fibrillar collagen NC1	6	4.25532	8.44198e-09	COL3A1,COL1A2,COL1A1,COL5A2,COL11A1,COL5A1	140	11	19113	74.4662	5.23401e-06	8.72337e-07	1.25241e-05
GOTERM_CC_FAT	GO:0060205~cytoplasmic membrane-bounded vesicle lumen	9	6.38298	1.20131e-08	VEGFC,FGB,VEGFA,SERPINA1,SPARC,THBS2,PROS1,TIMP1,FN1	131	44	12782	19.958	2.77501e-06	2.31251e-07	1.54119e-05
INTERPRO	IPR000885:Fibrillar collagen, C-terminal	6	4.25532	1.33706e-08	COL3A1,COL1A2,COL1A1,COL5A2,COL11A1,COL5A1	134	11	16659	67.8114	4.33206e-06	2.16603e-06	1.80767e-05
UP_SEQ_FEATURE	short sequence motif:Cell attachment site	10	7.0922	1.53963e-08	TGFBI,COL6A3,NID1,COL1A1,GPNMB,IGFBP2,COL5A2,THBS2,SPP1,FN1	140	88	19113	15.5138	9.54567e-06	1.36367e-06	2.28412e-05
GOTERM_MF_FAT	GO:0030247~polysaccharide binding	13	9.21986	1.9424e-08	POSTN,MDK,COL5A1,APOB,SERPINE2,APOE,CTGF,VEGFA,VCAN,GPNMB,THBS2,FN1,CYR61	122	154	12983	8.98334	5.92429e-06	1.18486e-06	2.60217e-05
GOTERM_MF_FAT	GO:0001871~pattern binding	13	9.21986	1.9424e-08	POSTN,MDK,COL5A1,APOB,SERPINE2,APOE,CTGF,VEGFA,VCAN,GPNMB,THBS2,FN1,CYR61	122	154	12983	8.98334	5.92429e-06	1.18486e-06	2.60217e-05
SMART	SM00038:COLFI	6	4.25532	2.50205e-08	COL3A1,COL1A2,COL1A1,COL5A2,COL11A1,COL5A1	84	11	9079	58.9545	2.00164e-06	2.00164e-06	2.65997e-05
GOTERM_BP_FAT	GO:0010033~response to organic substance	25	17.7305	3.1083e-08	CAV1,CYP1B1,COL3A1,CD24L4,HSPBL2,AK3L2,SERPINH1,TIMP3,AK3L1,APOB,HSPA2,APOE,SERPINA1,LOX,CD24,CYR61,SPP1,TXNIP,BSG,CRYAB,CA9,EPS8,HSPB1,FABP4,GNAS,COL1A1,CA2,IGFBP2	125	721	13528	3.75257	4.4541e-05	4.9491e-06	5.13601e-05
SP_PIR_KEYWORDS	cell binding	6	4.25532	5.19432e-08	COL4A2,COL4A1,COL6A3,NID1,LAMB1,SPP1	140	15	19235	54.9571	1.67775e-05	1.11851e-06	7.01933e-05
GOTERM_BP_FAT	GO:0009611~response to wounding	21	14.8936	6.86192e-08	PLAT,BMP2,IL8,TNC,CD24L4,COL3A1,MDK,TIMP3,COL5A1,CFHR1,CCL20,CTGF,FGB,SERPINE1,SERPINA3,SERPINA1,VCAN,LOX,CD24,PROS1,FN1,SPP1	125	530	13528	4.28812	9.83264e-05	9.83308e-06	0.000113383
GOTERM_CC_FAT	GO:0031091~platelet alpha granule	9	6.38298	8.69344e-08	VEGFC,FGB,VEGFA,SERPINA1,SPARC,THBS2,PROS1,TIMP1,FN1	131	56	12782	15.6813	2.00817e-05	1.54476e-06	0.000111531
GOTERM_MF_FAT	GO:0050840~extracellular matrix binding	7	4.96454	1.45923e-07	TGFBI,VEGFA,NID1,SPARC,COL11A1,CYR61,SPP1	122	27	12983	27.5899	4.45054e-05	7.41771e-06	0.000195488
UP_SEQ_FEATURE	domain:VWFC	6	4.25532	1.50274e-07	CTGF,COL3A1,COL1A1,COL5A2,THBS2,CYR61	140	18	19113	45.5071	9.31654e-05	1.16462e-05	0.000222939
GOTERM_BP_FAT	GO:0048545~response to steroid hormone stimulus	13	9.21986	1.88513e-07	TXNIP,CAV1,CRYAB,CD24L4,TIMP3,CA9,FABP4,SERPINA1,CD24,CA2,LOX,COL1A1,IGFBP2,SPP1	125	192	13528	7.32767	0.000270102	2.45578e-05	0.000311489
GOTERM_BP_FAT	GO:0007155~cell adhesion	23	16.3121	3.43946e-07	TNC,CD24L4,FERMT2,COL3A1,COL15A1,NID1,POSTN,COL5A1,ALCAM,AMIGO2,CTGF,TGFBI,COL6A3,SGCE,VCAN,CD24,GPNMB,LAMB1,THBS2,COL11A1,CYR61,FN1,SPP1,CDH11	125	700	13528	3.55593	0.000492754	4.10721e-05	0.000568319
GOTERM_BP_FAT	GO:0022610~biological adhesion	23	16.3121	3.5243e-07	TNC,CD24L4,FERMT2,COL3A1,COL15A1,NID1,POSTN,COL5A1,ALCAM,AMIGO2,CTGF,TGFBI,COL6A3,SGCE,VCAN,CD24,GPNMB,LAMB1,THBS2,COL11A1,CYR61,FN1,SPP1,CDH11	125	701	13528	3.55086	0.000504904	3.88479e-05	0.000582336
GOTERM_BP_FAT	GO:0010035~response to inorganic substance	13	9.21986	3.82939e-07	TXNIP,BSG,CAV1,CRYAB,APOB,FGB,APOE,SERPINE1,GPX3,SERPINA1,CA2,COL1A1,IGFBP2	125	205	13528	6.86299	0.000548601	3.91957e-05	0.000632747
SP_PIR_KEYWORDS	cell adhesion	16	11.3475	4.19486e-07	TNC,FERMT2,COL15A1,POSTN,NID1,ALCAM,AMIGO2,CTGF,TGFBI,COL6A3,LAMB1,THBS2,FN1,SPP1,CDH11,CYR61	140	422	19235	5.20921	0.000135485	8.46834e-06	0.00056687
SP_PIR_KEYWORDS	Pyrrolidone carboxylic acid	8	5.67376	5.35625e-07	APOD,SERPINF1,FGB,LUM,COL6A3,COL1A2,COL1A1,FN1	140	67	19235	16.4051	0.000172992	1.01768e-05	0.000723813
SP_PIR_KEYWORDS	Ehlers-Danlos syndrome	5	3.5461	8.28558e-07	COL3A1,COL1A2,COL1A1,COL5A2,COL5A1	140	11	19235	62.4513	0.000267589	1.48679e-05	0.00111966
GOTERM_MF_FAT	GO:0048407~platelet-derived growth factor binding	5	3.5461	2.25228e-06	COL4A1,COL3A1,COL1A2,COL1A1,COL5A1	122	11	12983	48.3718	0.000686711	9.81304e-05	0.00301727
GOTERM_CC_FAT	GO:0031982~vesicle	22	15.6028	3.73461e-06	PLAT,CAV1,BSG,BMP2,GJA1,SPARC,GPRC5A,TIMP1,VEGFC,APOB,SERPINF1,FGB,VEGFA,GNAS,SERPINA1,GPNMB,IGFBP2,THBS2,PROS1,CHGB,FN1,SPP1	131	670	12782	3.20387	0.000862325	6.16193e-05	0.00479114
GOTERM_BP_FAT	GO:0009719~response to endogenous stimulus	16	11.3475	4.36398e-06	TXNIP,CAV1,BSG,CRYAB,CD24L4,AK3L2,AK3L1,TIMP3,CA9,FABP4,GNAS,SERPINA1,CD24,CA2,LOX,COL1A1,IGFBP2,SPP1	125	405	13528	4.27552	0.00623408	0.00041682	0.00721059
SP_PIR_KEYWORDS	blocked amino end	8	5.67376	4.64397e-06	COL4A1,CRYAB,COL6A3,FABP4,GNAS,MARCKS,LOX,HBB	140	92	19235	11.9472	0.00149888	7.89446e-05	0.00627543
GOTERM_MF_FAT	GO:0019838~growth factor binding	9	6.38298	5.91611e-06	COL4A1,CTGF,COL3A1,COL1A2,COL1A1,IGFBP2,IGFBP3,COL5A1,CYR61	122	105	12983	9.12155	0.00180279	0.000225527	0.00792535
GOTERM_BP_FAT	GO:0009725~response to hormone stimulus	15	10.6383	6.65295e-06	TXNIP,CAV1,BSG,CRYAB,CD24L4,TIMP3,CA9,FABP4,GNAS,SERPINA1,CD24,CA2,LOX,COL1A1,IGFBP2,SPP1	125	367	13528	4.42332	0.0094884	0.000595679	0.0109924
SP_PIR_KEYWORDS	collagen binding	4	2.83688	7.26958e-06	NID1,SPARC,SERPINH1,FN1	140	6	19235	91.5952	0.00234533	0.000117397	0.00982328
UP_SEQ_FEATURE	propeptide:N-terminal propeptide	4	2.83688	7.40893e-06	COL3A1,COL1A2,COL1A1,COL11A1	140	6	19113	91.0143	0.00458302	0.000510265	0.010991
GOTERM_BP_FAT	GO:0032964~collagen biosynthetic process	4	2.83688	7.41713e-06	COL3A1,COL1A1,SERPINH1,COL5A1	125	5	13528	86.5792	0.0105725	0.000625027	0.012255
GOTERM_MF_FAT	GO:0004857~enzyme inhibitor activity	13	9.21986	8.01501e-06	TXNIP,APOC1,TIMP3,SERPINH1,TIMP1,CDKN2A,SERPINF1,SERPINE2,COL6A3,SERPINE1,SERPINA3,SERPINA1,PROS1	122	270	12983	5.12383	0.0024416	0.000271584	0.0107369
GOTERM_MF_FAT	GO:0004866~endopeptidase inhibitor activity	10	7.0922	8.23891e-06	SERPINE2,SERPINF1,COL6A3,SERPINE1,SERPINA3,SERPINA1,SERPINH1,TIMP3,PROS1,TIMP1	122	145	12983	7.33917	0.00250972	0.000251256	0.0110369
GOTERM_BP_FAT	GO:0009612~response to mechanical stimulus	7	4.96454	1.17245e-05	TXNIP,CAV1,BMP2,COL1A1,IGFBP2,COL11A1,TIMP3	125	56	13528	13.528	0.016661	0.000932973	0.0193713
UP_SEQ_FEATURE	region of interest:Heparin-binding	5	3.5461	1.18561e-05	APOB,CTGF,APOE,THBS2,CYR61	140	20	19113	34.1304	0.00732387	0.000734812	0.0175877
GOTERM_MF_FAT	GO:0030414~peptidase inhibitor activity	10	7.0922	1.27236e-05	SERPINE2,SERPINF1,COL6A3,SERPINE1,SERPINA3,SERPINA1,SERPINH1,TIMP3,PROS1,TIMP1	122	153	12983	6.95543	0.0038732	0.000352731	0.0170441
GOTERM_CC_FAT	GO:0030141~secretory granule	11	7.80142	1.48009e-05	PLAT,VEGFC,FGB,VEGFA,SERPINA1,SPARC,THBS2,PROS1,CHGB,TIMP1,FN1	131	180	12782	5.96277	0.0034132	0.00022791	0.0189869
INTERPRO	IPR000215:Protease inhibitor I4, serpin	6	4.25532	1.58137e-05	SERPINE2,SERPINF1,SERPINE1,SERPINA3,SERPINA1,SERPINH1	134	40	16659	18.6481	0.00511059	0.00170644	0.0213777
INTERPRO	IPR001007:von Willebrand factor, type C	6	4.25532	1.58137e-05	CTGF,COL3A1,COL1A1,COL5A2,THBS2,CYR61	134	40	16659	18.6481	0.00511059	0.00170644	0.0213777
GOTERM_CC_FAT	GO:0044433~cytoplasmic vesicle part	11	7.80142	2.06137e-05	VEGFC,APOB,FGB,VEGFA,GJA1,SERPINA1,SPARC,THBS2,PROS1,TIMP1,FN1	131	187	12782	5.73956	0.00475051	0.00029757	0.0264428
GOTERM_BP_FAT	GO:0042632~cholesterol homeostasis	6	4.25532	2.35089e-05	CAV1,APOB,APOE,CD24L4,FABP4,CD24,AKR1C1	125	38	13528	17.088	0.0331275	0.00177152	0.0388379
GOTERM_BP_FAT	GO:0055092~sterol homeostasis	6	4.25532	2.35089e-05	CAV1,APOB,APOE,CD24L4,FABP4,CD24,AKR1C1	125	38	13528	17.088	0.0331275	0.00177152	0.0388379
GOTERM_BP_FAT	GO:0048514~blood vessel morphogenesis	11	7.80142	2.39285e-05	PLAT,VEGFC,CAV1,APOB,IL8,CTGF,APOE,VEGFA,COL15A1,SEMA3C,CYR61	125	211	13528	5.64201	0.0337087	0.00171303	0.039531
PIR_SUPERFAMILY	PIRSF002255:collagen alpha 1(I) chain	4	2.83688	2.57093e-05	COL3A1,COL1A2,COL1A1,COL5A2	104	5	7396	56.8923	0.00264459	0.00264459	0.0286907
SMART	SM00093:SERPIN	6	4.25532	2.89437e-05	SERPINE2,SERPINF1,SERPINE1,SERPINA3,SERPINA1,SERPINH1	84	40	9079	16.2125	0.00231285	0.00115709	0.0307662
SMART	SM00214:VWC	6	4.25532	2.89437e-05	CTGF,COL3A1,COL1A1,COL5A2,THBS2,CYR61	84	40	9079	16.2125	0.00231285	0.00115709	0.0307662
GOTERM_BP_FAT	GO:0042127~regulation of cell proliferation	21	14.8936	2.98262e-05	TXNIP,CAV1,BMP2,RARRES1,PRAME,IL8,NDN,CD24L4,GJA1,SPARC,TIMP1,PTHLH,VEGFC,CDKN2A,APOE,VEGFA,SERPINE1,FABP4,CD24,GPNMB,LAMB1,IGFBP3	125	787	13528	2.88781	0.041841	0.00203324	0.0492719
GOTERM_BP_FAT	GO:0001649~osteoblast differentiation	6	4.25532	3.8692e-05	PTHLH,BMP2,COL1A1,GPNMB,IGFBP3,SPP1	125	42	13528	15.4606	0.0539376	0.00251713	0.0639136
GOTERM_BP_FAT	GO:0007584~response to nutrient	9	6.38298	4.32026e-05	CAV1,BMP2,STC1,COL1A1,CP,IGFBP2,TIMP3,SPP1,MEST	125	140	13528	6.95726	0.0600331	0.00268815	0.0713619
GOTERM_BP_FAT	GO:0043627~response to estrogen stimulus	8	5.67376	4.96368e-05	TXNIP,CAV1,CRYAB,CD24L4,SERPINA1,CA2,CD24,IGFBP2,TIMP3	125	105	13528	8.24564	0.0686603	0.00295941	0.0819858
GOTERM_CC_FAT	GO:0031988~membrane-bounded vesicle	18	12.766	6.15896e-05	PLAT,BMP2,BSG,GJA1,SPARC,TIMP1,VEGFC,APOB,SERPINF1,FGB,VEGFA,SERPINA1,GPNMB,THBS2,PROS1,CHGB,FN1,SPP1	131	568	12782	3.09209	0.0141269	0.000836569	0.0789863
GOTERM_BP_FAT	GO:0042060~wound healing	10	7.0922	6.48244e-05	PLAT,FGB,SERPINE1,COL3A1,SERPINA1,LOX,TIMP3,PROS1,COL5A1,FN1	125	191	13528	5.66618	0.0887121	0.00370896	0.107059
SP_PIR_KEYWORDS	extracellular protein	5	3.5461	7.06119e-05	CFHR1,VEGFA,CHI3L1,SEPP1,LOX	140	31	19235	22.1601	0.0225503	0.00108553	0.095379
GOTERM_MF_FAT	GO:0005198~structural molecule activity	18	12.766	7.89097e-05	CAV1,COL4A2,COL4A1,CRYAB,LUM,COL3A1,VIM,CHI3L1,COL15A1,COL5A2,COL5A1,MYL9,COL1A2,COL1A1,LAMB1,THBS2,COL11A1,FN1	122	634	12983	3.02133	0.0237811	0.00200369	0.105661
UP_SEQ_FEATURE	domain:MAGE	5	3.5461	8.22347e-05	MAGEA2B,MAGEA12,NDN,MAGEA2,MAGEA3,MAGEA4	140	32	19113	21.3315	0.0497095	0.00462451	0.12193
PIR_SUPERFAMILY	PIRSF001630:serpin	6	4.25532	8.27248e-05	SERPINE2,SERPINF1,SERPINE1,SERPINA3,SERPINA1,SERPINH1	104	33	7396	12.9301	0.0084848	0.00425144	0.0922912
GOTERM_CC_FAT	GO:0031410~cytoplasmic vesicle	19	13.4752	8.54053e-05	PLAT,CAV1,BSG,GJA1,SPARC,GPRC5A,TIMP1,VEGFC,APOB,SERPINF1,FGB,VEGFA,SERPINA1,GPNMB,IGFBP2,THBS2,PROS1,CHGB,FN1	131	642	12782	2.88766	0.0195361	0.00109548	0.109514
GOTERM_BP_FAT	GO:0055088~lipid homeostasis	6	4.25532	0.000100039	CAV1,APOB,APOE,CD24L4,FABP4,CD24,AKR1C1	125	51	13528	12.7322	0.133561	0.00549881	0.165172
INTERPRO	IPR017891:Insulin-like growth factor binding protein, N-terminal	4	2.83688	0.000103833	CTGF,IGFBP2,IGFBP3,CYR61	134	12	16659	41.4403	0.033084	0.00837564	0.140288
GOTERM_BP_FAT	GO:0032101~regulation of response to external stimulus	9	6.38298	0.00010607	CAV1,IL8,SERPINF1,APOE,VEGFA,SERPINE1,CD24L4,FABP4,CD24,SPP1	125	159	13528	6.12589	0.141017	0.00561406	0.175121
SP_PIR_KEYWORDS	angiogenesis	6	4.25532	0.000115012	VEGFC,COL4A2,COL4A1,VEGFA,COL15A1,FN1	140	66	19235	12.4903	0.0364695	0.00168726	0.15531
GOTERM_BP_FAT	GO:0032963~collagen metabolic process	5	3.5461	0.00011612	MMP9,COL3A1,COL1A1,SERPINH1,COL5A1	125	28	13528	19.3257	0.153301	0.00592559	0.191699
GOTERM_BP_FAT	GO:0042476~odontogenesis	6	4.25532	0.000131762	BSG,BMP2,COL1A2,CA2,COL1A1,LAMB1	125	54	13528	12.0249	0.172071	0.00649013	0.217495
GOTERM_BP_FAT	GO:0043588~skin development	5	3.5461	0.000133749	COL3A1,COL1A2,COL1A1,COL5A2,COL5A1	125	29	13528	18.6593	0.174425	0.0063688	0.220771
SP_PIR_KEYWORDS	cleavage on pair of basic residues	10	7.0922	0.000159324	PLAT,INHBB,PTHLH,VEGFC,BMP2,CPE,GNAS,PROS1,CHGB,CDH11	140	271	19235	5.06985	0.0501637	0.00223513	0.215087
INTERPRO	IPR002190:MAGE protein	5	3.5461	0.000167799	MAGEA2B,MAGEA12,NDN,MAGEA2,MAGEA3,MAGEA4	134	35	16659	17.7601	0.0529196	0.0108153	0.226621
GOTERM_BP_FAT	GO:0044259~multicellular organismal macromolecule metabolic process	5	3.5461	0.000174698	MMP9,COL3A1,COL1A1,SERPINH1,COL5A1	125	31	13528	17.4555	0.221482	0.00804372	0.288271
SP_PIR_KEYWORDS	basement membrane	5	3.5461	0.000176499	COL4A2,COL4A1,NID1,SPARC,LAMB1	140	39	19235	17.6145	0.0554194	0.00237277	0.238248
PIR_SUPERFAMILY	PIRSF005491:tumor associated protein MAGE	5	3.5461	0.000176961	MAGEA2B,MAGEA12,NDN,MAGEA2,MAGEA3,MAGEA4	104	21	7396	16.9322	0.0180635	0.00605778	0.197331
GOTERM_BP_FAT	GO:0010038~response to metal ion	8	5.67376	0.000181869	TXNIP,CAV1,APOB,BSG,FGB,SERPINA1,CA2,IGFBP2	125	129	13528	6.71157	0.229443	0.00811197	0.300088
GOTERM_MF_FAT	GO:0004867~serine-type endopeptidase inhibitor activity	7	4.96454	0.000214711	SERPINE2,SERPINF1,COL6A3,SERPINE1,SERPINA3,SERPINA1,SERPINH1	122	92	12983	8.09702	0.0633953	0.00502533	0.28726
GOTERM_BP_FAT	GO:0030155~regulation of cell adhesion	8	5.67376	0.00026349	CDKN2A,IL8,TGFBI,CD24L4,NID1,COL1A1,CD24,CYR61,SPP1	125	137	13528	6.31965	0.314516	0.0113781	0.434488
SP_PIR_KEYWORDS	lipid binding	4	2.83688	0.000278311	APOB,APOD,APOE,FABP4	140	18	19235	30.5317	0.0859838	0.00358982	0.375441
GOTERM_BP_FAT	GO:0008544~epidermis development	9	6.38298	0.000289147	TXNIP,PTHLH,CDKN2A,CTGF,COL3A1,COL1A2,COL1A1,COL5A2,COL5A1	125	184	13528	5.29357	0.339269	0.0121145	0.476702
UP_SEQ_FEATURE	region of interest:Nonhelical region (C-terminal)	3	2.12766	0.000312069	COL3A1,COL1A1,COL11A1	140	4	19113	102.391	0.175941	0.0159967	0.461972
UP_SEQ_FEATURE	site:Reactive bond	5	3.5461	0.000316683	SERPINE2,COL6A3,SERPINE1,SERPINA3,SERPINA1	140	45	19113	15.169	0.178296	0.0149922	0.468787
GOTERM_MF_FAT	GO:0005518~collagen binding	5	3.5461	0.000335772	MMP9,LUM,SPARC,SERPINH1,FN1	122	36	12983	14.7803	0.0973564	0.00728955	0.448888
SP_PIR_KEYWORDS	sulfation	5	3.5461	0.000336736	LUM,NID1,CHGB,COL5A1,FN1	140	46	19235	14.934	0.103076	0.00417526	0.45409
GOTERM_BP_FAT	GO:0030301~cholesterol transport	5	3.5461	0.000351456	CAV1,APOB,APOE,APOC1,AKR1C1	125	37	13528	14.6249	0.395724	0.0142891	0.579147
GOTERM_BP_FAT	GO:0015918~sterol transport	5	3.5461	0.000351456	CAV1,APOB,APOE,APOC1,AKR1C1	125	37	13528	14.6249	0.395724	0.0142891	0.579147
GOTERM_BP_FAT	GO:0044236~multicellular organismal metabolic process	5	3.5461	0.000351456	MMP9,COL3A1,COL1A1,SERPINH1,COL5A1	125	37	13528	14.6249	0.395724	0.0142891	0.579147
UP_SEQ_FEATURE	domain:IGFBP N-terminal	4	2.83688	0.000391913	CTGF,IGFBP2,IGFBP3,CYR61	140	20	19113	27.3043	0.215755	0.0172097	0.579849
GOTERM_BP_FAT	GO:0006928~cell motion	14	9.92908	0.000412109	PLAT,NDN,IL8,VIM,CD24L4,HSPBL2,COL5A1,ALCAM,VEGFC,APOB,CTGF,HSPB1,SEMA3C,VCAN,CD24,FN1	125	475	13528	3.18976	0.446046	0.0162737	0.678775
GOTERM_BP_FAT	GO:0031667~response to nutrient levels	9	6.38298	0.000456993	CAV1,BMP2,STC1,COL1A1,CP,IGFBP2,TIMP3,SPP1,MEST	125	197	13528	4.94424	0.480569	0.0175475	0.752441
GOTERM_CC_FAT	GO:0016023~cytoplasmic membrane-bounded vesicle	16	11.3475	0.000464204	PLAT,BSG,GJA1,SPARC,TIMP1,VEGFC,APOB,SERPINF1,FGB,VEGFA,SERPINA1,GPNMB,THBS2,PROS1,CHGB,FN1	131	550	12782	2.83847	0.101704	0.00562915	0.593909
GOTERM_BP_FAT	GO:0008285~negative regulation of cell proliferation	12	8.51064	0.000480518	BMP2,CAV1,RARRES1,IL8,NDN,CD24L4,GJA1,PTHLH,CDKN2A,APOE,CD24,GPNMB,IGFBP3	125	361	13528	3.59747	0.497796	0.0179617	0.791031
GOTERM_BP_FAT	GO:0007398~ectoderm development	9	6.38298	0.000488706	TXNIP,PTHLH,CDKN2A,CTGF,COL3A1,COL1A2,COL1A1,COL5A2,COL5A1	125	199	13528	4.89455	0.503657	0.0178009	0.804459
SP_PIR_KEYWORDS	skin	3	2.12766	0.000511133	COL3A1,COL1A2,COL1A1	140	5	19235	82.4357	0.152223	0.00609756	0.688513
INTERPRO	IPR000867:Insulin-like growth factor-binding protein, IGFBP	4	2.83688	0.000513463	CTGF,IGFBP2,IGFBP3,CYR61	134	20	16659	24.8642	0.153296	0.027353	0.691962
GOTERM_BP_FAT	GO:0007565~female pregnancy	7	4.96454	0.000517301	PTHLH,BSG,GNAS,LAMB1,IGFBP2,HPGD,SPP1	125	110	13528	6.88698	0.523593	0.0183663	0.851339
GOTERM_BP_FAT	GO:0051674~localization of cell	11	7.80142	0.000521232	PLAT,VEGFC,APOB,NDN,IL8,CTGF,CD24L4,SEMA3C,VCAN,CD24,COL5A1,FN1	125	307	13528	3.87773	0.526271	0.0180574	0.857783
GOTERM_BP_FAT	GO:0048870~cell motility	11	7.80142	0.000521232	PLAT,VEGFC,APOB,NDN,IL8,CTGF,CD24L4,SEMA3C,VCAN,CD24,COL5A1,FN1	125	307	13528	3.87773	0.526271	0.0180574	0.857783
GOTERM_BP_FAT	GO:0009628~response to abiotic stimulus	12	8.51064	0.000564096	TXNIP,BMP2,CAV1,CRYAB,COL3A1,HSPBL2,GJA1,TIMP3,HSPB1,COL1A1,CA2,IGFBP2,COL11A1	125	368	13528	3.52904	0.554509	0.0190677	0.928015
UP_SEQ_FEATURE	domain:TSP N-terminal	4	2.83688	0.000599198	COL15A1,THBS2,COL11A1,COL5A1	140	23	19113	23.7429	0.31038	0.0244699	0.885266
GOTERM_BP_FAT	GO:0000302~response to reactive oxygen species	6	4.25532	0.000617006	TXNIP,APOE,CRYAB,GPX3,SERPINE1,COL1A1	125	75	13528	8.65792	0.587056	0.0203583	1.01464
GOTERM_BP_FAT	GO:0034103~regulation of tissue remodeling	4	2.83688	0.00065428	VEGFA,CD24L4,CA2,CD24,SPP1	125	19	13528	22.784	0.608547	0.0210901	1.07563
OMIM_DISEASE	Lumbar disc herniation, susceptibility to	3	2.12766	0.000654975	MMP9,THBS2,COL11A1	56	3	3671	65.5536	0.118783	0.118783	0.813096
OMIM_DISEASE	Ehlers-Danlos syndrome, type I	3	2.12766	0.000654975	COL1A1,COL5A2,COL5A1	56	3	3671	65.5536	0.118783	0.118783	0.813096
INTERPRO	IPR003129:Laminin G, thrombospondin-type, N-terminal	4	2.83688	0.000685577	COL15A1,THBS2,COL11A1,COL5A1	134	22	16659	22.6038	0.199247	0.0312448	0.922917
SMART	SM00121:IB	4	2.83688	0.000750728	CTGF,IGFBP2,IGFBP3,CYR61	84	20	9079	21.6167	0.0583116	0.0198277	0.795232
GOTERM_BP_FAT	GO:0051241~negative regulation of multicellular organismal process	8	5.67376	0.000777487	CAV1,TNNT1,APOE,VEGFA,SERPINE1,CD24L4,APOC1,GUCY1A3,CD24	125	164	13528	5.27922	0.671944	0.024464	1.27696
GOTERM_BP_FAT	GO:0010810~regulation of cell-substrate adhesion	5	3.5461	0.000814931	CDKN2A,NID1,COL1A1,CYR61,SPP1	125	46	13528	11.7635	0.689097	0.0250774	1.33807
SP_PIR_KEYWORDS	liver	5	3.5461	0.000873477	APOB,FGB,COL3A1,APOC1,SEPP1	140	59	19235	11.6435	0.24592	0.0100299	1.17394
GOTERM_BP_FAT	GO:0009991~response to extracellular stimulus	9	6.38298	0.000942763	CAV1,BMP2,STC1,COL1A1,CP,IGFBP2,TIMP3,SPP1,MEST	125	220	13528	4.42735	0.741178	0.0283482	1.54643
GOTERM_BP_FAT	GO:0016477~cell migration	10	7.0922	0.00098709	PLAT,VEGFC,NDN,IL8,CTGF,CD24L4,SEMA3C,VCAN,CD24,COL5A1,FN1	125	276	13528	3.92116	0.757123	0.0290529	1.61858
SMART	SM00210:TSPN	4	2.83688	0.00100086	COL15A1,THBS2,COL11A1,COL5A1	84	22	9079	19.6515	0.0769843	0.019828	1.05892
SP_PIR_KEYWORDS	acute phase	4	2.83688	0.00117589	SERPINA3,SERPINA1,CP,FN1	140	29	19235	18.9507	0.316163	0.0130192	1.5774
GOTERM_BP_FAT	GO:0007167~enzyme linked receptor protein signaling pathway	11	7.80142	0.00119132	PLAT,TXNIP,VEGFC,BMP2,EPS8,NDN,CTGF,VEGFA,COL3A1,COL1A2,HPGD	125	342	13528	3.48089	0.818805	0.0342602	1.95038
SP_PIR_KEYWORDS	duplication	8	5.67376	0.001363	CFHR1,COL4A1,APOE,FHL1,SPARC,CP,CDH11,FN1	140	228	19235	4.8208	0.356318	0.0145777	1.82626
SP_PIR_KEYWORDS	bone	3	2.12766	0.00141092	COL1A2,COL1A1,SPP1	140	8	19235	51.5223	0.366218	0.0146036	1.88991
UP_SEQ_FEATURE	glycosylation site:N-linked (Glc) (glycation)	3	2.12766	0.00142873	APOE,HBA2,HBA1,HBB	140	8	19113	51.1955	0.587883	0.0538962	2.09878
UP_SEQ_FEATURE	region of interest:Nonhelical region	3	2.12766	0.00142873	COL6A3,COL11A1,COL5A1	140	8	19113	51.1955	0.587883	0.0538962	2.09878
GOTERM_BP_FAT	GO:0001666~response to hypoxia	7	4.96454	0.00145106	PLAT,CAV1,CA9,PLOD2,VEGFA,CD24L4,SERPINA1,CD24	125	134	13528	5.65349	0.875179	0.0407634	2.37084
GOTERM_MF_FAT	GO:0005520~insulin-like growth factor binding	4	2.83688	0.0015636	CTGF,IGFBP2,IGFBP3,CYR61	122	25	12983	17.0269	0.379526	0.0313172	2.07453
KEGG_PATHWAY	hsa05219:Bladder cancer	5	3.5461	0.00178489	VEGFC,CDKN2A,IL8,MMP9,VEGFA	65	42	5085	9.31319	0.126959	0.0442487	1.86236
UP_SEQ_FEATURE	glycosylation site:O-linked (Gal...)	3	2.12766	0.00182819	COL6A3,COL3A1,COL1A1	140	9	19113	45.5071	0.678423	0.0645582	2.67819
GOTERM_BP_FAT	GO:0070482~response to oxygen levels	7	4.96454	0.00188087	PLAT,CAV1,CA9,PLOD2,VEGFA,CD24L4,SERPINA1,CD24	125	141	13528	5.37282	0.932648	0.0515237	3.0629
SP_PIR_KEYWORDS	differentiation	11	7.80142	0.00190091	VEGFC,PEG10,BMP2,PRAME,SERPINE2,FHL1,VEGFA,EFNB2,COL15A1,SLC7A5,MDK	140	460	19235	3.28548	0.459131	0.0190223	2.53846
GOTERM_BP_FAT	GO:0040012~regulation of locomotion	8	5.67376	0.00193619	VEGFC,SERPINE2,IL8,APOE,MMP9,VEGFA,LAMB1,IGFBP3	125	192	13528	4.50933	0.937791	0.0520076	3.15164
GOTERM_BP_FAT	GO:0003018~vascular process in circulatory system	5	3.5461	0.00194715	CAV1,APOE,VEGFA,GUCY1A3,HBB	125	58	13528	9.32966	0.938762	0.0513333	3.1692
GOTERM_BP_FAT	GO:0001558~regulation of cell growth	8	5.67376	0.00205326	CDKN2A,CTGF,APOE,CRYAB,IGFBP2,IGFBP3,CYR61,SPP1	125	194	13528	4.46285	0.947416	0.0530827	3.33917
GOTERM_BP_FAT	GO:0031589~cell-substrate adhesion	6	4.25532	0.00205428	CTGF,COL3A1,SGCE,NID1,LAMB1,FN1	125	98	13528	6.62596	0.947493	0.0521685	3.34081
GOTERM_MF_FAT	GO:0005178~integrin binding	5	3.5461	0.00220044	CTGF,TGFBI,COL3A1,GPNMB,COL5A1	122	59	12983	9.01848	0.489249	0.0411227	2.90799
GOTERM_BP_FAT	GO:0050817~coagulation	6	4.25532	0.00244759	PLAT,FGB,SERPINE1,COL3A1,SERPINA1,PROS1	125	102	13528	6.36612	0.970154	0.0607831	3.96835
GOTERM_BP_FAT	GO:0007596~blood coagulation	6	4.25532	0.00244759	PLAT,FGB,SERPINE1,COL3A1,SERPINA1,PROS1	125	102	13528	6.36612	0.970154	0.0607831	3.96835
SP_PIR_KEYWORDS	tumor antigen	4	2.83688	0.00258911	MAGEA2B,MAGEA12,MAGEA2,MAGEA3,MAGEA4	140	38	19235	14.4624	0.567151	0.0250555	3.44267
SP_PIR_KEYWORDS	Serine protease inhibitor	5	3.5461	0.00270102	SERPINE2,COL6A3,SERPINE1,SERPINA3,SERPINA1	140	80	19235	8.58705	0.582558	0.0253671	3.58897
SP_PIR_KEYWORDS	beta-hydroxyasparagine	3	2.12766	0.00273232	NID1,THBS2,PROS1	140	11	19235	37.4708	0.586768	0.0249338	3.62984
SP_PIR_KEYWORDS	glycation	3	2.12766	0.00273232	APOE,HBA2,HBA1,HBB	140	11	19235	37.4708	0.586768	0.0249338	3.62984
SP_PIR_KEYWORDS	mitogen	4	2.83688	0.00279016	VEGFC,VEGFA,MDK,TIMP1	140	39	19235	14.0916	0.594438	0.0247573	3.70535
UP_SEQ_FEATURE	sequence variant	104	73.7589	0.00296064	RARRES1,TUSC3,MMP9,POSTN,SLC7A5,APOB,CDKN2A,APOD,SERPINE2,CTGF,PLOD2,APOE,SERPINE1,TGFBI,LOX,COL10A1,BSG,PRAME,CRYAB,SPARCL1,RAI14,PLK1S1,BASP1,GEM,TCN1,PTHLH,SERPINF1,CPE,TAGLN,COL1A2,HSPB1,COL1A1,CHGB,CAV1,CYP1B1,AKAP12,APOC1,SERPINH1,MDK,TIMP3,MAGEA4,ALCAM,FGB,LAMB1,SPP1,FN1,PLAT,BMP2,CHI3L1,HBA2,HBA1,TNFSF10,PLK2,EPS8,FABP4,MARCKS,GJA1,SLC26A2,CFHR1,GPX3,SERPINA3,SEMA3C,GUCY1A3,SERPINA1,SEPP1…	140	11992	19113	1.18398	0.840915	0.0970867	4.30343
SP_PIR_KEYWORDS	actin binding	4	2.83688	0.00300058	TNNT1,TAGLN,CNN3,MARCKS	140	40	19235	13.7393	0.621161	0.0258925	3.97957
GOTERM_BP_FAT	GO:0033273~response to vitamin	5	3.5461	0.00312703	BMP2,IGFBP2,TIMP3,SPP1,MEST	125	66	13528	8.19879	0.988758	0.0757178	5.04342
GOTERM_BP_FAT	GO:0007599~hemostasis	6	4.25532	0.00313641	PLAT,FGB,SERPINE1,COL3A1,SERPINA1,PROS1	125	108	13528	6.01244	0.988908	0.0746773	5.05818
SP_PIR_KEYWORDS	vldl	3	2.12766	0.00326329	APOB,APOE,APOC1	140	12	19235	34.3482	0.652074	0.0274009	4.32091
GOTERM_BP_FAT	GO:0007517~muscle organ development	8	5.67376	0.00328401	CAV1,TAGLN,CRYAB,TNC,FHL1,COL6A3,SGCE,COL11A1	125	211	13528	4.10328	0.991029	0.0767856	5.2902
GOTERM_BP_FAT	GO:0007568~aging	6	4.25532	0.00339428	CDKN2A,CRYAB,SERPINE1,CP,IGFBP2,TIMP3	125	110	13528	5.90313	0.992344	0.077995	5.46319
INTERPRO	IPR006209:EGF	6	4.25532	0.00351572	PLAT,TNC,VCAN,NID1,THBS2,PROS1	134	127	16659	5.87343	0.680533	0.132932	4.64997
GOTERM_BP_FAT	GO:0042493~response to drug	8	5.67376	0.00373582	TXNIP,CAV1,CA9,FABP4,SEMA3C,GNAS,LOX,IGFBP2	125	216	13528	4.0083	0.995315	0.084171	5.9971
GOTERM_CC_FAT	GO:0005938~cell cortex	7	4.96454	0.00374752	CAV1,FGB,FERMT2,AKAP12,RAI14,MARCKS,COL10A1	131	146	12782	4.67813	0.579917	0.0424383	4.70266
UP_SEQ_FEATURE	domain:Thyroglobulin type-1	3	2.12766	0.00388627	NID1,IGFBP2,IGFBP3	140	13	19113	31.5049	0.910559	0.119321	5.61302
GOTERM_BP_FAT	GO:0006979~response to oxidative stress	7	4.96454	0.00399021	TXNIP,APOE,CRYAB,GPX3,SERPINE1,SEPP1,COL1A1	125	164	13528	4.61932	0.996751	0.0882687	6.39293
INTERPRO	IPR012680:Laminin G, subdomain 2	4	2.83688	0.00454986	COL15A1,COL11A1,PROS1,COL5A1	134	42	16659	11.8401	0.771797	0.151401	5.97913
GOTERM_BP_FAT	GO:0030334~regulation of cell migration	7	4.96454	0.004618	VEGFC,SERPINE2,APOE,MMP9,VEGFA,LAMB1,IGFBP3	125	169	13528	4.48265	0.998684	0.0999315	7.36307
GOTERM_BP_FAT	GO:0051216~cartilage development	5	3.5461	0.00472023	BMP2,CTGF,GNAS,COL1A1,COL11A1	125	74	13528	7.31243	0.998864	0.100521	7.52015
GOTERM_BP_FAT	GO:0034377~plasma lipoprotein particle assembly	3	2.12766	0.00517995	APOB,APOE,APOC1	125	12	13528	27.056	0.999414	0.108183	8.22346
GOTERM_BP_FAT	GO:0065005~protein-lipid complex assembly	3	2.12766	0.00517995	APOB,APOE,APOC1	125	12	13528	27.056	0.999414	0.108183	8.22346
GOTERM_BP_FAT	GO:0001958~endochondral ossification	3	2.12766	0.00517995	PTHLH,GNAS,COL1A1	125	12	13528	27.056	0.999414	0.108183	8.22346
UP_SEQ_FEATURE	metal ion-binding site:Iron (heme proximal ligand)	3	2.12766	0.00518195	GUCY1B3,HBA2,HBA1,HBB	140	15	19113	27.3043	0.960091	0.148757	7.41812
INTERPRO	IPR001791:Laminin G	4	2.83688	0.00552712	COL15A1,COL11A1,PROS1,COL5A1	134	45	16659	11.0507	0.833998	0.164375	7.2194
SP_PIR_KEYWORDS	Growth factor binding	3	2.12766	0.00582206	IGFBP2,IGFBP3,CYR61	140	16	19235	25.7612	0.848326	0.0472089	7.58734
GOTERM_BP_FAT	GO:0051043~regulation of membrane protein ectodomain proteolysis	3	2.12766	0.00608521	APOE,TIMP3,TIMP1	125	13	13528	24.9748	0.999841	0.12412	9.5937
GOTERM_BP_FAT	GO:0048729~tissue morphogenesis	7	4.96454	0.00625191	VEGFC,BMP2,CA9,COL1A2,CA2,COL1A1,COL11A1	125	180	13528	4.20871	0.999875	0.125529	9.84392
GOTERM_CC_FAT	GO:0042627~chylomicron	3	2.12766	0.00633754	APOB,APOE,APOC1	131	12	12782	24.3931	0.76976	0.0675454	7.83272
GOTERM_MF_FAT	GO:0042802~identical protein binding	14	9.92908	0.00661357	BMP2,CAV1,NDN,LGALS1,HSPBL2,INHBB,APOE,PYGL,FAP,VEGFA,COL1A2,HSPB1,GNAS,COL1A1,HPGD	122	640	12983	2.32789	0.867853	0.112236	8.50577
SP_PIR_KEYWORDS	calcium binding	5	3.5461	0.00664883	NID1,SPARC,LAMB1,THBS2,CDH11	140	103	19235	6.66956	0.884067	0.0524434	8.62047
GOTERM_BP_FAT	GO:0040007~growth	7	4.96454	0.00676254	INHBB,BMP2,NDN,FHL1,SERPINE1,SEPP1,TIMP3	125	183	13528	4.13972	0.99994	0.133241	10.6064
BIOCARTA	h_reckPathway:Inhibition of Matrix Metalloproteinases	3	2.12766	0.00688709	MMP9,TIMP3,TIMP1	22	9	1437	21.7727	0.316207	0.316207	6.57158
GOTERM_BP_FAT	GO:0007263~nitric oxide mediated signal transduction	3	2.12766	0.00705705	APOE,GUCY1A3,GUCY1B3	125	14	13528	23.1909	0.999961	0.136776	11.0433
GOTERM_BP_FAT	GO:0007162~negative regulation of cell adhesion	4	2.83688	0.00710227	CDKN2A,TGFBI,CD24L4,COL1A1,CD24	125	43	13528	10.0673	0.999963	0.135767	11.1102
GOTERM_BP_FAT	GO:0006641~triglyceride metabolic process	4	2.83688	0.00710227	CAV1,APOB,APOE,APOC1	125	43	13528	10.0673	0.999963	0.135767	11.1102
GOTERM_BP_FAT	GO:0003013~circulatory system process	7	4.96454	0.00730284	CAV1,APOE,VEGFA,COL1A2,GUCY1A3,GUCY1B3,HBB	125	186	13528	4.07295	0.999973	0.137513	11.4065
GOTERM_BP_FAT	GO:0008015~blood circulation	7	4.96454	0.00730284	CAV1,APOE,VEGFA,COL1A2,GUCY1A3,GUCY1B3,HBB	125	186	13528	4.07295	0.999973	0.137513	11.4065
GOTERM_BP_FAT	GO:0048878~chemical homeostasis	12	8.51064	0.00736717	CAV1,CD24L4,PTHLH,APOB,APOE,PYGL,SERPINE1,VEGFA,FABP4,STC1,CP,CD24,AKR1C1	125	512	13528	2.5365	0.999975	0.136853	11.5013
SP_PIR_KEYWORDS	protease inhibitor	5	3.5461	0.00759139	SERPINE2,COL6A3,SERPINE1,SERPINA3,SERPINA1	140	107	19235	6.42023	0.914682	0.058267	9.78526
SMART	SM00282:LamG	4	2.83688	0.0079308	COL15A1,COL11A1,PROS1,COL5A1	84	45	9079	9.60741	0.47112	0.119617	8.1166
INTERPRO	IPR000716:Thyroglobulin type-1	3	2.12766	0.00795419	NID1,IGFBP2,IGFBP3	134	17	16659	21.939	0.924789	0.209606	10.2344
GOTERM_BP_FAT	GO:0045981~positive regulation of nucleotide metabolic process	3	2.12766	0.0080942	PTHLH,APOE,GUCY1A3	125	15	13528	21.6448	0.999991	0.147461	12.5663
GOTERM_BP_FAT	GO:0030801~positive regulation of cyclic nucleotide metabolic process	3	2.12766	0.0080942	PTHLH,APOE,GUCY1A3	125	15	13528	21.6448	0.999991	0.147461	12.5663
GOTERM_BP_FAT	GO:0030804~positive regulation of cyclic nucleotide biosynthetic process	3	2.12766	0.0080942	PTHLH,APOE,GUCY1A3	125	15	13528	21.6448	0.999991	0.147461	12.5663
GOTERM_BP_FAT	GO:0045124~regulation of bone resorption	3	2.12766	0.0080942	VEGFA,CA2,SPP1	125	15	13528	21.6448	0.999991	0.147461	12.5663
GOTERM_BP_FAT	GO:0046850~regulation of bone remodeling	3	2.12766	0.0080942	VEGFA,CA2,SPP1	125	15	13528	21.6448	0.999991	0.147461	12.5663
GOTERM_BP_FAT	GO:0030810~positive regulation of nucleotide biosynthetic process	3	2.12766	0.0080942	PTHLH,APOE,GUCY1A3	125	15	13528	21.6448	0.999991	0.147461	12.5663
SP_PIR_KEYWORDS	gamma-carboxyglutamic acid	3	2.12766	0.0081798	TGFBI,POSTN,PROS1	140	19	19235	21.6936	0.929556	0.0612116	10.5054
GOTERM_BP_FAT	GO:0051270~regulation of cell motion	7	4.96454	0.00868415	VEGFC,SERPINE2,APOE,MMP9,VEGFA,LAMB1,IGFBP3	125	193	13528	3.92522	0.999996	0.155408	13.4216
GOTERM_BP_FAT	GO:0042592~homeostatic process	15	10.6383	0.00882275	CAV1,CD24L4,TIMP1,PTHLH,APOB,CTSK,APOE,PYGL,VEGFA,SERPINE1,SERPINA3,FABP4,STC1,CD24,CP,AKR1C1	125	751	13528	2.1616	0.999997	0.155763	13.6214
GOTERM_MF_FAT	GO:0046332~SMAD binding	4	2.83688	0.00895559	BMP2,COL3A1,COL1A2,COL5A2	122	46	12983	9.25374	0.935672	0.141382	11.3537
GOTERM_BP_FAT	GO:0007160~cell-matrix adhesion	5	3.5461	0.00902037	CTGF,COL3A1,SGCE,NID1,FN1	125	89	13528	6.08	0.999998	0.157055	13.9055
SP_PIR_KEYWORDS	erythrocyte	3	2.12766	0.00904591	GPX3,HBA2,HBA1,HBB	140	20	19235	20.6089	0.946876	0.0659812	11.5558
INTERPRO	IPR013032:EGF-like region, conserved site	8	5.67376	0.00919247	PLAT,TNC,VCAN,NID1,LAMB1,THBS2,PROS1,FN1	134	293	16659	3.39443	0.94982	0.220689	11.7375
GOTERM_BP_FAT	GO:0034381~lipoprotein particle clearance	3	2.12766	0.0091954	APOB,APOE,APOC1	125	16	13528	20.292	0.999998	0.157955	14.1564
GOTERM_BP_FAT	GO:0060350~endochondral bone morphogenesis	3	2.12766	0.0091954	PTHLH,GNAS,COL1A1	125	16	13528	20.292	0.999998	0.157955	14.1564
GOTERM_BP_FAT	GO:0043535~regulation of blood vessel endothelial cell migration	3	2.12766	0.0091954	VEGFC,APOE,VEGFA	125	16	13528	20.292	0.999998	0.157955	14.1564
GOTERM_BP_FAT	GO:0050878~regulation of body fluid levels	6	4.25532	0.00958809	PLAT,FGB,SERPINE1,COL3A1,SERPINA1,PROS1	125	141	13528	4.60528	0.999999	0.162221	14.7169
GOTERM_MF_FAT	GO:0005125~cytokine activity	7	4.96454	0.00982001	INHBB,TNFSF10,BMP2,IL8,CCL20,VEGFA,SPP1	122	195	12983	3.82013	0.950704	0.146505	12.3839
GOTERM_BP_FAT	GO:0006954~inflammatory response	9	6.38298	0.0100923	CFHR1,BMP2,IL8,CCL20,CD24L4,SERPINA3,SERPINA1,CD24,SPP1,FN1	125	325	13528	2.99697	1	0.168061	15.4314
GOTERM_BP_FAT	GO:0006639~acylglycerol metabolic process	4	2.83688	0.0101904	CAV1,APOB,APOE,APOC1	125	49	13528	8.83461	1	0.167625	15.5699
SP_PIR_KEYWORDS	lipid transport	4	2.83688	0.0102364	APOB,APOD,APOE,APOC1	140	62	19235	8.86406	0.96397	0.0727499	12.9809
SMART	SM00211:TY	3	2.12766	0.0102734	NID1,IGFBP2,IGFBP3	84	17	9079	19.0735	0.562258	0.128629	10.3972
INTERPRO	IPR016060:Complement control module	4	2.83688	0.0106345	PLAT,CFHR1,VCAN,FN1	134	57	16659	8.72427	0.968697	0.233916	13.4585
KEGG_PATHWAY	hsa04610:Complement and coagulation cascades	5	3.5461	0.010706	PLAT,FGB,SERPINE1,SERPINA1,PROS1	65	69	5085	5.6689	0.558705	0.184954	10.7087
GOTERM_BP_FAT	GO:0006638~neutral lipid metabolic process	4	2.83688	0.0107695	CAV1,APOB,APOE,APOC1	125	50	13528	8.65792	1	0.174331	16.3824
SP_PIR_KEYWORDS	serine proteinase inhibitor	3	2.12766	0.0108948	SERPINE2,SERPINA3,SERPINA1	140	22	19235	18.7354	0.970938	0.0756178	13.7599
UP_SEQ_FEATURE	domain:NTR	3	2.12766	0.0110277	TIMP3,PCOLCE,TIMP1	140	22	19113	18.6166	0.998967	0.279196	15.1691
GOTERM_BP_FAT	GO:0006662~glycerol ether metabolic process	4	2.83688	0.0113673	CAV1,APOB,APOE,APOC1	125	51	13528	8.48816	1	0.181096	17.2134
GOTERM_BP_FAT	GO:0060284~regulation of cell development	7	4.96454	0.0114737	VEGFC,BMP2,SERPINF1,APOE,CD24L4,CD24,IGFBP3,SPP1	125	205	13528	3.69545	1	0.180646	17.3604
GOTERM_BP_FAT	GO:0015669~gas transport	3	2.12766	0.011585	HBA2,CA2,HBA1,HBB	125	18	13528	18.0373	1	0.180277	17.5141
GOTERM_BP_FAT	GO:0001525~angiogenesis	6	4.25532	0.0116575	VEGFC,IL8,CTGF,VEGFA,COL15A1,CYR61	125	148	13528	4.38746	1	0.179373	17.614
GOTERM_BP_FAT	GO:0009894~regulation of catabolic process	5	3.5461	0.0116891	APOE,APOC1,GJA1,TIMP3,TIMP1	125	96	13528	5.63667	1	0.177922	17.6575
GOTERM_BP_FAT	GO:0042176~regulation of protein catabolic process	4	2.83688	0.0119839	APOE,GJA1,TIMP3,TIMP1	125	52	13528	8.32492	1	0.180108	18.0625
GOTERM_MF_FAT	GO:0046983~protein dimerization activity	12	8.51064	0.0123116	INHBB,APOB,BMP2,NDN,PYGL,APOE,FAP,LGALS1,VEGFA,GUCY1A3,GUCY1B3,HPGD	122	542	12983	2.35612	0.97714	0.172145	15.2919
GOTERM_BP_FAT	GO:0040017~positive regulation of locomotion	5	3.5461	0.0125352	VEGFC,IL8,MMP9,VEGFA,LAMB1	125	98	13528	5.52163	1	0.18569	18.8146
GOTERM_BP_FAT	GO:0035150~regulation of tube size	4	2.83688	0.0126194	CAV1,APOE,GUCY1A3,HBB	125	53	13528	8.16785	1	0.184929	18.929
GOTERM_BP_FAT	GO:0050880~regulation of blood vessel size	4	2.83688	0.0126194	CAV1,APOE,GUCY1A3,HBB	125	53	13528	8.16785	1	0.184929	18.929
GOTERM_BP_FAT	GO:0018904~organic ether metabolic process	4	2.83688	0.0126194	CAV1,APOB,APOE,APOC1	125	53	13528	8.16785	1	0.184929	18.929
GOTERM_BP_FAT	GO:0030162~regulation of proteolysis	4	2.83688	0.0126194	SERPINE2,APOE,TIMP3,TIMP1	125	53	13528	8.16785	1	0.184929	18.929
GOTERM_MF_FAT	GO:0042803~protein homodimerization activity	9	6.38298	0.0128662	INHBB,BMP2,NDN,PYGL,APOE,FAP,LGALS1,VEGFA,HPGD	122	334	12983	2.86755	0.980739	0.17145	15.9268
GOTERM_BP_FAT	GO:0033344~cholesterol efflux	3	2.12766	0.012871	CAV1,APOE,APOC1	125	19	13528	17.088	1	0.186382	19.2695
GOTERM_BP_FAT	GO:0048008~platelet-derived growth factor receptor signaling pathway	3	2.12766	0.012871	PLAT,TXNIP,VEGFA	125	19	13528	17.088	1	0.186382	19.2695
GOTERM_BP_FAT	GO:0040008~regulation of growth	9	6.38298	0.0131989	CDKN2A,NDN,CTGF,APOE,CRYAB,IGFBP2,IGFBP3,CYR61,SPP1	125	341	13528	2.85635	1	0.188792	19.7116
GOTERM_BP_FAT	GO:0032355~response to estradiol stimulus	4	2.83688	0.013274	TXNIP,CRYAB,SERPINA1,IGFBP2	125	54	13528	8.01659	1	0.187907	19.8124
SP_PIR_KEYWORDS	calcium	13	9.21986	0.0136442	GALNT7,SPARCL1,MMP9,NID1,SPARC,MYL9,PTHLH,APOB,VCAN,PROS1,THBS2,COL10A1,CDH11	140	803	19235	2.22429	0.988174	0.0919589	16.9436
GOTERM_MF_FAT	GO:0033293~monocarboxylic acid binding	4	2.83688	0.0138687	PYGL,APOC1,FABP4,AKR1C1	122	54	12983	7.88282	0.985871	0.176026	17.0635
GOTERM_BP_FAT	GO:0031330~negative regulation of cellular catabolic process	3	2.12766	0.0142161	APOC1,TIMP3,TIMP1	125	20	13528	16.2336	1	0.197981	21.0682
GOTERM_BP_FAT	GO:0034368~protein-lipid complex remodeling	3	2.12766	0.0142161	APOB,APOE,APOC1	125	20	13528	16.2336	1	0.197981	21.0682
GOTERM_BP_FAT	GO:0034367~macromolecular complex remodeling	3	2.12766	0.0142161	APOB,APOE,APOC1	125	20	13528	16.2336	1	0.197981	21.0682
GOTERM_BP_FAT	GO:0060349~bone morphogenesis	3	2.12766	0.0142161	PTHLH,GNAS,COL1A1	125	20	13528	16.2336	1	0.197981	21.0682
GOTERM_BP_FAT	GO:0034369~plasma lipoprotein particle remodeling	3	2.12766	0.0142161	APOB,APOE,APOC1	125	20	13528	16.2336	1	0.197981	21.0682
INTERPRO	IPR001134:Netrin domain	3	2.12766	0.0143426	TIMP3,PCOLCE,TIMP1	134	23	16659	16.2158	0.990727	0.284184	17.7423
UP_SEQ_FEATURE	propeptide:N-terminal propeptide (7S domain)	2	1.41844	0.0144926	COL4A2,COL4A1	140	2	19113	136.521	0.999883	0.337288	19.473
UP_SEQ_FEATURE	region of interest:RCL	2	1.41844	0.0144926	SERPINA3,SERPINA1	140	2	19113	136.521	0.999883	0.337288	19.473
UP_SEQ_FEATURE	region of interest:Nonhelical region (N-terminal)	2	1.41844	0.0144926	COL3A1,COL1A1	140	2	19113	136.521	0.999883	0.337288	19.473
GOTERM_CC_FAT	GO:0005625~soluble fraction	9	6.38298	0.0146068	CAV1,TNFSF10,PYGL,FGB,CRYAB,GPX3,HSPBL2,SERPINE1,HSPB1,FABP4	131	313	12782	2.8056	0.966596	0.143159	17.2029
GOTERM_BP_FAT	GO:0048771~tissue remodeling	4	2.83688	0.0146403	CAV1,CTSK,VEGFA,SEMA3C	125	56	13528	7.73029	1	0.201353	21.6275
GOTERM_BP_FAT	GO:0042542~response to hydrogen peroxide	4	2.83688	0.0146403	TXNIP,CRYAB,GPX3,COL1A1	125	56	13528	7.73029	1	0.201353	21.6275
SP_PIR_KEYWORDS	heparin binding	3	2.12766	0.0150426	SEPP1,MDK,FN1	140	26	19235	15.853	0.992521	0.0989217	18.5208
SP_PIR_KEYWORDS	growth factor	5	3.5461	0.0151032	INHBB,VEGFC,BMP2,VEGFA,MDK	140	131	19235	5.244	0.992668	0.0973384	18.5885
UP_SEQ_FEATURE	cross-link:Glycyl lysine isopeptide (Lys-Gly) (interchain with G-Cter in ubiquitin)	6	4.25532	0.01524	TXNIP,HIST1H2AC,HIST1H2BD,HIST2H2BE,GNAS,SLC7A5	140	199	19113	4.11622	0.999927	0.338986	20.3743
INTERPRO	IPR016666:TGF beta-induced protein bIGH3/osteoblast-specific factor 2	2	1.41844	0.0159041	TGFBI,POSTN	134	2	16659	124.321	0.994452	0.292692	19.4867
INTERPRO	IPR001999:Osteonectin-like, conserved site	2	1.41844	0.0159041	SPARCL1,SPARC	134	2	16659	124.321	0.994452	0.292692	19.4867
UP_SEQ_FEATURE	propeptide:Activation peptide	4	2.83688	0.016166	CTSK,CPE,PGC,MMP9	140	73	19113	7.48063	0.999959	0.343632	21.4779
SP_PIR_KEYWORDS	zymogen	6	4.25532	0.0170157	PLAT,CTSK,CPE,PGC,MMP9,PROS1	140	206	19235	4.00173	0.996087	0.106966	20.6991
GOTERM_BP_FAT	GO:0007169~transmembrane receptor protein tyrosine kinase signaling pathway	7	4.96454	0.0171021	PLAT,TXNIP,VEGFC,EPS8,NDN,CTGF,VEGFA	125	224	13528	3.382	1	0.229105	24.8009
GOTERM_CC_FAT	GO:0034361~very-low-density lipoprotein particle	3	2.12766	0.0173023	APOB,APOE,APOC1	131	20	12782	14.6359	0.982258	0.160791	20.062
GOTERM_CC_FAT	GO:0034385~triglyceride-rich lipoprotein particle	3	2.12766	0.0173023	APOB,APOE,APOC1	131	20	12782	14.6359	0.982258	0.160791	20.062
SP_PIR_KEYWORDS	heterotrimer	3	2.12766	0.0173322	COL4A2,GNAS,LAMB1	140	28	19235	14.7207	0.996473	0.106803	21.0434
GOTERM_MF_FAT	GO:0008083~growth factor activity	6	4.25532	0.0173346	INHBB,VEGFC,BMP2,CTGF,VEGFA,MDK	122	161	12983	3.96589	0.995173	0.206965	20.8847
GOTERM_BP_FAT	GO:0045785~positive regulation of cell adhesion	4	2.83688	0.0176037	CD24L4,NID1,CD24,CYR61,SPP1	125	60	13528	7.21493	1	0.23288	25.4325
GOTERM_BP_FAT	GO:0060429~epithelium development	7	4.96454	0.0181382	TXNIP,PTHLH,VEGFC,BMP2,CA9,VEGFA,CA2	125	227	13528	3.3373	1	0.23694	26.1001
GOTERM_BP_FAT	GO:0050767~regulation of neurogenesis	6	4.25532	0.0183275	VEGFC,BMP2,SERPINF1,APOE,CD24L4,CD24,SPP1	125	166	13528	3.91171	1	0.236986	26.3351
GOTERM_BP_FAT	GO:0031329~regulation of cellular catabolic process	4	2.83688	0.0183929	APOE,APOC1,TIMP3,TIMP1	125	61	13528	7.09666	1	0.235637	26.4162
GOTERM_BP_FAT	GO:0045597~positive regulation of cell differentiation	7	4.96454	0.0188524	VEGFC,APOB,BMP2,SERPINF1,GNAS,CA2,IGFBP3	125	229	13528	3.30816	1	0.238705	26.9833
GOTERM_BP_FAT	GO:0009967~positive regulation of signal transduction	8	5.67376	0.0188845	CAV1,TNFSF10,BMP2,PLK2,LGALS1,VEGFA,CD24L4,GJA1,CD24	125	295	13528	2.93489	1	0.237001	27.0228
GOTERM_BP_FAT	GO:0048705~skeletal system morphogenesis	5	3.5461	0.0195587	PTHLH,CTGF,GNAS,COL1A1,COL11A1	125	112	13528	4.83143	1	0.242327	27.847
GOTERM_BP_FAT	GO:0019216~regulation of lipid metabolic process	5	3.5461	0.0195587	CAV1,APOB,APOE,SERPINA3,APOC1	125	112	13528	4.83143	1	0.242327	27.847
INTERPRO	IPR000742:EGF-like, type 3	6	4.25532	0.0197529	PLAT,TNC,VCAN,NID1,THBS2,PROS1	134	194	16659	3.84498	0.998441	0.332355	23.6412
GOTERM_BP_FAT	GO:0001894~tissue homeostasis	4	2.83688	0.0200297	PTHLH,CTSK,VEGFA,SERPINA3	125	63	13528	6.87137	1	0.245345	28.4176
GOTERM_BP_FAT	GO:0050873~brown fat cell differentiation	3	2.12766	0.0201653	RARRES2,RGS2,FABP4	125	24	13528	13.528	1	0.244741	28.5811
GOTERM_CC_FAT	GO:0005584~collagen type I	2	1.41844	0.0202385	COL1A2,COL1A1	131	2	12782	97.5725	0.991112	0.17864	23.0726
GOTERM_CC_FAT	GO:0008074~guanylate cyclase complex, soluble	2	1.41844	0.0202385	GUCY1A3,GUCY1B3	131	2	12782	97.5725	0.991112	0.17864	23.0726
KEGG_PATHWAY	hsa05200:Pathways in cancer	10	7.0922	0.0204958	VEGFC,COL4A2,BMP2,CDKN2A,COL4A1,IL8,MMP9,VEGFA,LAMB1,FN1	65	328	5085	2.38508	0.792757	0.270045	19.5809
GOTERM_BP_FAT	GO:0032844~regulation of homeostatic process	5	3.5461	0.0207251	CAV1,VEGFA,CD24L4,CA2,CD24,SPP1	125	114	13528	4.74667	1	0.248603	29.2523
GOTERM_BP_FAT	GO:0032103~positive regulation of response to external stimulus	4	2.83688	0.0208773	IL8,VEGFA,CD24L4,FABP4,CD24	125	64	13528	6.764	1	0.248155	29.4338
SP_PIR_KEYWORDS	metalloproteinase inhibitor	2	1.41844	0.0215241	TIMP3,TIMP1	140	3	19235	91.5952	0.999113	0.128734	25.4754
UP_SEQ_FEATURE	region of interest:LDL receptor binding	2	1.41844	0.0216605	APOB,APOE	140	3	19113	91.0143	0.999999	0.419045	27.7382
GOTERM_BP_FAT	GO:0010594~regulation of endothelial cell migration	3	2.12766	0.0217891	VEGFC,APOE,VEGFA	125	25	13528	12.9869	1	0.255496	30.5118
GOTERM_MF_FAT	GO:0005496~steroid binding	4	2.83688	0.0217899	ALDH1A1,CAV1,PYGL,AKR1C1	122	64	12983	6.65113	0.998793	0.244197	25.5573
INTERPRO	IPR006210:EGF-like	6	4.25532	0.0226188	PLAT,TNC,VCAN,NID1,THBS2,PROS1	134	201	16659	3.71107	0.999396	0.353406	26.6048
INTERPRO	IPR013320:Concanavalin A-like lectin/glucanase, subgroup	4	2.83688	0.0237052	LGALS1,THBS2,PROS1,COL5A1	134	77	16659	6.45823	0.999579	0.350682	27.7002
INTERPRO	IPR011645:Haem NO binding associated	2	1.41844	0.0237617	GUCY1A3,GUCY1B3	134	3	16659	82.8806	0.999587	0.336411	27.7567
GOTERM_MF_FAT	GO:0008289~lipid binding	10	7.0922	0.0247474	ALDH1A1,CAV1,APOB,PFN2,APOD,PYGL,APOE,APOC1,FABP4,AKR1C1	122	450	12983	2.36485	0.999521	0.263405	28.5166
GOTERM_CC_FAT	GO:0009986~cell surface	9	6.38298	0.0257165	ALCAM,CAV1,HSPA2,FGB,APOE,CRYAB,VEGFA,HSPBL2,CD24L4,HSPB1,CD24	131	348	12782	2.52343	0.997566	0.213945	28.4118
SP_PIR_KEYWORDS	egf-like domain	6	4.25532	0.0259183	PLAT,TNC,VCAN,NID1,THBS2,PROS1	140	230	19235	3.58416	0.999793	0.150507	29.8732
GOTERM_MF_FAT	GO:0019900~kinase binding	6	4.25532	0.0260095	CAV1,CDKN2A,VIM,CD24L4,MARCKS,PLK1S1,CD24	122	179	12983	3.56708	0.999677	0.265929	29.746
SP_PIR_KEYWORDS	polymorphism	96	68.0851	0.0263685	TUSC3,RARRES1,MMP9,POSTN,SLC7A5,APOB,CDKN2A,SERPINE2,APOD,APOE,CTGF,TGFBI,SERPINE1,LOX,COL10A1,BSG,PRAME,CRYAB,SPARCL1,RAI14,GEM,BASP1,PLK1S1,TCN1,PTHLH,CPE,TAGLN,SERPINF1,COL1A2,COL1A1,CHGB,CYP1B1,APOC1,AKAP12,SERPINH1,MDK,MAGEA4,ALCAM,FGB,LAMB1,FN1,SPP1,PLAT,BMP2,CHI3L1,HBA2,HBA1,TNFSF10,EPS8,PLK2,FABP4,MARCKS,GJA1,SLC26A2,CFHR1,GPX3,SERPINA3,GUCY1A3,SEMA3C,SERPINA1,SEPP1,COL11A1,AKR1C1,CYR61,P…	140	11550	19235	1.14197	0.999822	0.150286	30.3099
GOTERM_BP_FAT	GO:0010811~positive regulation of cell-substrate adhesion	3	2.12766	0.0269703	NID1,CYR61,SPP1	125	28	13528	11.5954	1	0.304254	36.3496
GOTERM_BP_FAT	GO:0034447~very-low-density lipoprotein particle clearance	2	1.41844	0.0272492	APOE,APOC1	125	3	13528	72.1493	1	0.304561	36.6504
PIR_SUPERFAMILY	PIRSF016553:TGF beta-induced protein bIGH3/osteoblast-specific factor 2	2	1.41844	0.0276608	TGFBI,POSTN	104	2	7396	71.1154	0.94438	0.514367	26.8805
PIR_SUPERFAMILY	PIRSF016553:BIGH3_OSF2	2	1.41844	0.0276608	TGFBI,POSTN	104	2	7396	71.1154	0.94438	0.514367	26.8805
GOTERM_BP_FAT	GO:0006937~regulation of muscle contraction	4	2.83688	0.028359	CAV1,TNNT1,GUCY1A3,MYL9	125	72	13528	6.01244	1	0.31256	37.8341
SP_PIR_KEYWORDS	Lectin	5	3.5461	0.0283642	BSG,GALNT7,LGALS1,CHI3L1,VCAN	140	159	19235	4.32053	0.999908	0.158116	32.2157
SP_PIR_KEYWORDS	isopeptide bond	7	4.96454	0.0285289	TXNIP,HIST1H2AC,HIST1H2BD,HIST2H2BE,GNAS,SLC7A5,FN1	140	319	19235	3.01489	0.999913	0.156317	32.3708
SP_PIR_KEYWORDS	heat shock	2	1.41844	0.028596	HSPBL2,HSPB1,SERPINH1	140	4	19235	68.6964	0.999915	0.15409	32.4339
UP_SEQ_FEATURE	domain:FAS1 3	2	1.41844	0.0287766	TGFBI,POSTN	140	4	19113	68.2607	1	0.501563	35.1555
UP_SEQ_FEATURE	domain:FAS1 4	2	1.41844	0.0287766	TGFBI,POSTN	140	4	19113	68.2607	1	0.501563	35.1555
UP_SEQ_FEATURE	region of interest:Involved in metalloproteinase-binding	2	1.41844	0.0287766	TIMP3,TIMP1	140	4	19113	68.2607	1	0.501563	35.1555
UP_SEQ_FEATURE	domain:FAS1 2	2	1.41844	0.0287766	TGFBI,POSTN	140	4	19113	68.2607	1	0.501563	35.1555
UP_SEQ_FEATURE	domain:FAS1 1	2	1.41844	0.0287766	TGFBI,POSTN	140	4	19113	68.2607	1	0.501563	35.1555
UP_SEQ_FEATURE	domain:Follistatin-like	2	1.41844	0.0287766	SPARCL1,SPARC	140	4	19113	68.2607	1	0.501563	35.1555
UP_SEQ_FEATURE	metal ion-binding site:Zinc; via amide nitrogen and carbonyl oxygen; shared with metalloproteinase partner	2	1.41844	0.0287766	TIMP3,TIMP1	140	4	19113	68.2607	1	0.501563	35.1555
GOTERM_BP_FAT	GO:0009791~post-embryonic development	4	2.83688	0.0293817	APOB,SEMA3C,GNAS,SEPP1	125	73	13528	5.93008	1	0.319549	38.9065
UP_SEQ_FEATURE	glycosylation site:O-linked (GalNAc...)	4	2.83688	0.0295647	APOE,CHGB,SPP1,FN1	140	92	19113	5.93571	1	0.497987	35.9317
GOTERM_MF_FAT	GO:0043498~cell surface binding	3	2.12766	0.0296871	FGB,VEGFA,CD24L4,CD24	122	29	12983	11.0088	0.999898	0.288538	33.2177
GOTERM_CC_FAT	GO:0005588~collagen type V	2	1.41844	0.0302047	COL5A2,COL5A1	131	3	12782	65.0483	0.999162	0.238522	32.5294
GOTERM_BP_FAT	GO:0032268~regulation of cellular protein metabolic process	10	7.0922	0.0302103	VEGFC,CAV1,BMP2,CDKN2A,APOE,HSPBL2,CD24L4,HSPB1,CD24,IGFBP3,TIMP3,TIMP1	125	474	13528	2.28321	1	0.324626	39.7625
GOTERM_BP_FAT	GO:0007566~embryo implantation	3	2.12766	0.0306722	BSG,LAMB1,SPP1	125	30	13528	10.8224	1	0.326358	40.2349
SP_PIR_KEYWORDS	dwarfism	3	2.12766	0.0307612	COL1A2,COL1A1,SLC26A2	140	38	19235	10.8468	0.999959	0.162263	34.4409
INTERPRO	IPR001820:Proteinase inhibitor I35, tissue inhibitor of metalloproteinase	2	1.41844	0.0315571	TIMP3,TIMP1	134	4	16659	62.1604	0.999969	0.405161	35.1777
INTERPRO	IPR000782:FAS1 domain	2	1.41844	0.0315571	TGFBI,POSTN	134	4	16659	62.1604	0.999969	0.405161	35.1777
INTERPRO	IPR000083:Fibronectin, type I	2	1.41844	0.0315571	PLAT,FN1	134	4	16659	62.1604	0.999969	0.405161	35.1777
GOTERM_BP_FAT	GO:0010647~positive regulation of cell communication	8	5.67376	0.0317565	CAV1,TNFSF10,BMP2,PLK2,LGALS1,VEGFA,CD24L4,GJA1,CD24	125	329	13528	2.63159	1	0.333464	41.33
GOTERM_BP_FAT	GO:0051960~regulation of nervous system development	6	4.25532	0.0317841	VEGFC,BMP2,SERPINF1,APOE,CD24L4,CD24,SPP1	125	192	13528	3.382	1	0.331346	41.3577
GOTERM_BP_FAT	GO:0022604~regulation of cell morphogenesis	5	3.5461	0.0323646	APOE,VEGFA,FERMT2,SPP1,FN1	125	131	13528	4.13069	1	0.333975	41.9359
GOTERM_MF_FAT	GO:0046906~tetrapyrrole binding	5	3.5461	0.0324608	CYP1B1,GUCY1B3,HBA2,HBA1,TCN1,HBB	122	129	12983	4.12473	0.999957	0.301945	35.7304
GOTERM_BP_FAT	GO:0050727~regulation of inflammatory response	4	2.83688	0.0325657	SERPINF1,APOE,CD24L4,FABP4,CD24	125	76	13528	5.696	1	0.333356	42.135
GOTERM_BP_FAT	GO:0042981~regulation of apoptosis	14	9.92908	0.0327355	TXNIP,PRAME,CRYAB,LGALS1,MMP9,CD24L4,HSPBL2,TIMP3,AMIGO2,TNFSF10,CDKN2A,APOE,VEGFA,HSPB1,CD24,IGFBP3	125	804	13528	1.8845	1	0.332485	42.3025
GOTERM_BP_FAT	GO:0001936~regulation of endothelial cell proliferation	3	2.12766	0.0345625	CAV1,APOE,VEGFA	125	32	13528	10.146	1	0.345292	44.0772
GOTERM_BP_FAT	GO:0043067~regulation of programmed cell death	14	9.92908	0.0350484	TXNIP,PRAME,CRYAB,LGALS1,MMP9,CD24L4,HSPBL2,TIMP3,AMIGO2,TNFSF10,CDKN2A,APOE,VEGFA,HSPB1,CD24,IGFBP3	125	812	13528	1.86593	1	0.346914	44.5404
SP_PIR_KEYWORDS	Plasminogen activation	2	1.41844	0.0356173	PLAT,SERPINE1	140	5	19235	54.9571	0.999992	0.18288	38.7431
SP_PIR_KEYWORDS	sialoglycoprotein	2	1.41844	0.0356173	APOE,SPP1	140	5	19235	54.9571	0.999992	0.18288	38.7431
GOTERM_MF_FAT	GO:0005529~sugar binding	6	4.25532	0.0357173	BSG,GALNT7,PYGL,LGALS1,CHI3L1,VCAN	122	195	12983	3.2744	0.999985	0.31786	38.5686
UP_SEQ_FEATURE	domain:Fibronectin type-II 2	2	1.41844	0.0358413	MMP9,FN1	140	5	19113	54.6086	1	0.554341	41.8118
UP_SEQ_FEATURE	domain:Fibronectin type-II 1	2	1.41844	0.0358413	MMP9,FN1	140	5	19113	54.6086	1	0.554341	41.8118
GOTERM_BP_FAT	GO:0010941~regulation of cell death	14	9.92908	0.0359455	TXNIP,PRAME,CRYAB,LGALS1,MMP9,CD24L4,HSPBL2,TIMP3,AMIGO2,TNFSF10,CDKN2A,APOE,VEGFA,HSPB1,CD24,IGFBP3	125	815	13528	1.85906	1	0.351791	45.3863
GOTERM_CC_FAT	GO:0045177~apical part of cell	6	4.25532	0.0359597	PLAT,CAV1,CA2,IGFBP2,SPP1,FN1	131	179	12782	3.27059	0.999788	0.268986	37.4896
SMART	SM00206:NTR	2	1.41844	0.0360754	TIMP3,TIMP1	84	4	9079	54.0417	0.947101	0.342894	32.3357
SMART	SM00554:FAS1	2	1.41844	0.0360754	TGFBI,POSTN	84	4	9079	54.0417	0.947101	0.342894	32.3357
SMART	SM00058:FN1	2	1.41844	0.0360754	PLAT,FN1	84	4	9079	54.0417	0.947101	0.342894	32.3357
GOTERM_BP_FAT	GO:0051045~negative regulation of membrane protein ectodomain proteolysis	2	1.41844	0.0361676	TIMP3,TIMP1	125	4	13528	54.112	1	0.351241	45.5938
GOTERM_BP_FAT	GO:0043589~skin morphogenesis	2	1.41844	0.0361676	COL1A2,COL1A1	125	4	13528	54.112	1	0.351241	45.5938
GOTERM_BP_FAT	GO:0032526~response to retinoic acid	3	2.12766	0.0365759	BMP2,IGFBP2,MEST	125	33	13528	9.83855	1	0.352161	45.9733
SMART	SM00181:EGF	6	4.25532	0.0366234	PLAT,TNC,VCAN,NID1,THBS2,PROS1	84	201	9079	3.22637	0.949454	0.31141	32.7436
GOTERM_MF_FAT	GO:0005172~vascular endothelial growth factor receptor binding	2	1.41844	0.0367658	VEGFC,VEGFA	122	4	12983	53.209	0.999989	0.316706	39.4574
GOTERM_MF_FAT	GO:0008047~enzyme activator activity	8	5.67376	0.0371859	ALDH1A1,CAV1,RGS2,APOE,CD24L4,APOC1,CD24,IGFBP3,FN1	122	335	12983	2.54133	0.99999	0.311222	39.8102
SP_PIR_KEYWORDS	heterodimer	4	2.83688	0.0387122	INHBB,GUCY1A3,GUCY1B3,FN1	140	103	19235	5.33564	0.999997	0.194381	41.347
INTERPRO	IPR015369:Follistatin/Osteonectin-like EGF domain	2	1.41844	0.0392907	SPARCL1,SPARC	134	5	16659	49.7284	0.999998	0.46121	41.8368
INTERPRO	IPR012395:IGFBP-related, CNN	2	1.41844	0.0392907	CTGF,CYR61	134	5	16659	49.7284	0.999998	0.46121	41.8368
GOTERM_CC_FAT	GO:0034363~intermediate-density lipoprotein particle	2	1.41844	0.0400704	APOB,APOE	131	4	12782	48.7863	0.999921	0.286367	40.8242
SP_PIR_KEYWORDS	blood coagulation	3	2.12766	0.0402539	FGB,SERPINA1,PROS1	140	44	19235	9.36769	0.999998	0.198429	42.6055
PIR_SUPERFAMILY	PIRSF001450:soluble guanylate cyclase	2	1.41844	0.0412057	GUCY1A3,GUCY1B3	104	3	7396	47.4103	0.986886	0.579715	37.4776
GOTERM_BP_FAT	GO:0065003~macromolecular complex assembly	12	8.51064	0.0416698	HIST1H2AC,CAV1,APOB,HIST1H2BD,HIST2H2BE,FGB,APOE,CRYAB,GPX3,APOC1,GJA1,AKR1C1	125	665	13528	1.95291	1	0.388522	50.5045
SP_PIR_KEYWORDS	cytokine	5	3.5461	0.0424744	TNFSF10,BMP2,IL8,CCL20,SPP1	140	181	19235	3.79538	0.999999	0.205324	44.3741
SP_PIR_KEYWORDS	opioid peptide	2	1.41844	0.0425881	HBA2,HBA1,HBB	140	6	19235	45.7976	0.999999	0.202867	44.4634
GOTERM_BP_FAT	GO:0051094~positive regulation of developmental process	7	4.96454	0.042764	VEGFC,APOB,BMP2,SERPINF1,GNAS,CA2,IGFBP3	125	278	13528	2.72506	1	0.394099	51.4301
UP_SEQ_FEATURE	domain:Collagen IV NC1	2	1.41844	0.042855	COL4A2,COL4A1	140	6	19113	45.5071	1	0.607972	47.7851
UP_SEQ_FEATURE	site:Not glycated	2	1.41844	0.042855	HBA2,HBA1,HBB	140	6	19113	45.5071	1	0.607972	47.7851
GOTERM_BP_FAT	GO:0030193~regulation of blood coagulation	3	2.12766	0.042877	CAV1,APOE,SERPINE1	125	36	13528	9.01867	1	0.392501	51.5247
GOTERM_BP_FAT	GO:0019218~regulation of steroid metabolic process	3	2.12766	0.042877	APOB,APOE,APOC1	125	36	13528	9.01867	1	0.392501	51.5247
GOTERM_BP_FAT	GO:0031960~response to corticosteroid stimulus	4	2.83688	0.0431493	CAV1,FABP4,COL1A1,IGFBP2	125	85	13528	5.09289	1	0.392066	51.7521
GOTERM_BP_FAT	GO:0048871~multicellular organismal homeostasis	4	2.83688	0.0431493	PTHLH,CTSK,VEGFA,SERPINA3	125	85	13528	5.09289	1	0.392066	51.7521
GOTERM_BP_FAT	GO:0006869~lipid transport	5	3.5461	0.0443291	CAV1,APOB,APOE,APOC1,AKR1C1	125	145	13528	3.73186	1	0.39807	52.7257
GOTERM_BP_FAT	GO:0030825~positive regulation of cGMP metabolic process	2	1.41844	0.0450049	APOE,GUCY1A3	125	5	13528	43.2896	1	0.400427	53.2751
GOTERM_BP_FAT	GO:0030828~positive regulation of cGMP biosynthetic process	2	1.41844	0.0450049	APOE,GUCY1A3	125	5	13528	43.2896	1	0.400427	53.2751
GOTERM_BP_FAT	GO:0034382~chylomicron remnant clearance	2	1.41844	0.0450049	APOE,APOC1	125	5	13528	43.2896	1	0.400427	53.2751
GOTERM_BP_FAT	GO:0045780~positive regulation of bone resorption	2	1.41844	0.0450049	CA2,SPP1	125	5	13528	43.2896	1	0.400427	53.2751
GOTERM_BP_FAT	GO:0001957~intramembranous ossification	2	1.41844	0.0450049	CTSK,COL1A1	125	5	13528	43.2896	1	0.400427	53.2751
GOTERM_BP_FAT	GO:0046852~positive regulation of bone remodeling	2	1.41844	0.0450049	CA2,SPP1	125	5	13528	43.2896	1	0.400427	53.2751
GOTERM_BP_FAT	GO:0009895~negative regulation of catabolic process	3	2.12766	0.0450612	APOC1,TIMP3,TIMP1	125	37	13528	8.77492	1	0.398454	53.3206
GOTERM_BP_FAT	GO:0031214~biomineral formation	3	2.12766	0.0450612	COL1A1,GPNMB,SPP1	125	37	13528	8.77492	1	0.398454	53.3206
GOTERM_MF_FAT	GO:0031406~carboxylic acid binding	5	3.5461	0.045622	PYGL,PLOD2,APOC1,FABP4,AKR1C1	122	144	12983	3.69507	0.999999	0.359218	46.5041
GOTERM_BP_FAT	GO:0006469~negative regulation of protein kinase activity	4	2.83688	0.0457079	CAV1,CDKN2A,APOE,FABP4	125	87	13528	4.97582	1	0.400574	53.8402
GOTERM_MF_FAT	GO:0060228~phosphatidylcholine-sterol O-acyltransferase activator activity	2	1.41844	0.0457458	APOE,APOC1	122	5	12983	42.5672	0.999999	0.351295	46.597
INTERPRO	IPR019577:SPARC/Testican, calcium-binding domain	2	1.41844	0.046963	SPARCL1,SPARC	134	6	16659	41.4403	1	0.507571	47.8122
INTERPRO	IPR000557:Calponin repeat	2	1.41844	0.046963	TAGLN,CNN3	134	6	16659	41.4403	1	0.507571	47.8122
INTERPRO	IPR001442:Type 4 procollagen, C-terminal repeat	2	1.41844	0.046963	COL4A2,COL4A1	134	6	16659	41.4403	1	0.507571	47.8122
INTERPRO	IPR009168:Insulin-like growth factor binding protein	2	1.41844	0.046963	IGFBP2,IGFBP3	134	6	16659	41.4403	1	0.507571	47.8122
SP_PIR_KEYWORDS	nucleosome core	3	2.12766	0.0471154	HIST1H2AC,HIST1H2BD,HIST2H2BE	140	48	19235	8.58705	1	0.2192	47.9091
GOTERM_BP_FAT	GO:0009187~cyclic nucleotide metabolic process	3	2.12766	0.0472858	PTHLH,GUCY1A3,GUCY1B3	125	38	13528	8.544	1	0.40896	55.0853
GOTERM_BP_FAT	GO:0007507~heart development	6	4.25532	0.0478173	BMP2,COL3A1,GJA1,SEMA3C,COL11A1,COL5A1	125	215	13528	3.0202	1	0.410175	55.4975
GOTERM_BP_FAT	GO:0030335~positive regulation of cell migration	4	2.83688	0.0483404	VEGFC,MMP9,VEGFA,LAMB1	125	89	13528	4.864	1	0.411316	55.8997
GOTERM_BP_FAT	GO:0001934~positive regulation of protein amino acid phosphorylation	4	2.83688	0.0483404	VEGFC,CAV1,BMP2,CD24L4,CD24	125	89	13528	4.864	1	0.411316	55.8997
GOTERM_MF_FAT	GO:0019901~protein kinase binding	5	3.5461	0.0485638	CDKN2A,VIM,CD24L4,MARCKS,PLK1S1,CD24	122	147	12983	3.61966	1	0.360187	48.6714
GOTERM_BP_FAT	GO:0007601~visual perception	6	4.25532	0.0486059	CYP1B1,LUM,TGFBI,COL1A1,COL11A1,TIMP3	125	216	13528	3.00622	1	0.410749	56.1026
GOTERM_BP_FAT	GO:0050953~sensory perception of light stimulus	6	4.25532	0.0486059	CYP1B1,LUM,TGFBI,COL1A1,COL11A1,TIMP3	125	216	13528	3.00622	1	0.410749	56.1026
GOTERM_CC_FAT	GO:0032994~protein-lipid complex	3	2.12766	0.0491018	APOB,APOE,APOC1	131	35	12782	8.36336	0.999991	0.330383	47.5827
GOTERM_CC_FAT	GO:0034358~plasma lipoprotein particle	3	2.12766	0.0491018	APOB,APOE,APOC1	131	35	12782	8.36336	0.999991	0.330383	47.5827
SP_PIR_KEYWORDS	cartilage	2	1.41844	0.0495089	CHI3L1,COL1A1	140	7	19235	39.2551	1	0.226061	49.6497
GOTERM_BP_FAT	GO:0051781~positive regulation of cell division	3	2.12766	0.0495499	VEGFC,VEGFA,MDK	125	39	13528	8.32492	1	0.414608	56.8168
GOTERM_BP_FAT	GO:0042475~odontogenesis of dentine-containing tooth	3	2.12766	0.0495499	BSG,BMP2,CA2	125	39	13528	8.32492	1	0.414608	56.8168
GOTERM_BP_FAT	GO:0033673~negative regulation of kinase activity	4	2.83688	0.049684	CAV1,CDKN2A,APOE,FABP4	125	90	13528	4.80996	1	0.413183	56.9174
INTERPRO	IPR007125:Histone core	3	2.12766	0.0501085	HIST1H2AC,HIST1H2BD,HIST2H2BE	134	45	16659	8.28806	1	0.515276	50.0934
SP_PIR_KEYWORDS	cataract	3	2.12766	0.050695	CRYAB,GJA1,VCAN	140	50	19235	8.24357	1	0.22781	50.4922
SP_PIR_KEYWORDS	oxidoreductase	9	6.38298	0.0515097	ALDH1A1,CYP1B1,PLOD2,GPX3,AKR1B1,LOX,CP,HPGD,AKR1C1	140	562	19235	2.20024	1	0.22803	51.0633
GOTERM_BP_FAT	GO:0035295~tube development	6	4.25532	0.0518371	PTHLH,BMP2,CTGF,VEGFA,LOX,CYR61	125	220	13528	2.95156	1	0.424624	58.5022
GOTERM_BP_FAT	GO:0032846~positive regulation of homeostatic process	3	2.12766	0.0518525	CAV1,CA2,SPP1	125	40	13528	8.1168	1	0.422429	58.5133
GOTERM_BP_FAT	GO:0006953~acute-phase response	3	2.12766	0.0518525	SERPINA3,SERPINA1,FN1	125	40	13528	8.1168	1	0.422429	58.5133
GOTERM_MF_FAT	GO:0048029~monosaccharide binding	3	2.12766	0.0533994	BSG,PYGL,LGALS1	122	40	12983	7.98135	1	0.380116	52.0583
SMART	SM00111:C4	2	1.41844	0.0536278	COL4A2,COL4A1	84	6	9079	36.0278	0.987839	0.387343	44.3442
GOTERM_BP_FAT	GO:0045672~positive regulation of osteoclast differentiation	2	1.41844	0.0537618	GNAS,CA2	125	6	13528	36.0747	1	0.432001	59.8724
GOTERM_BP_FAT	GO:0042159~lipoprotein catabolic process	2	1.41844	0.0537618	APOB,APOE	125	6	13528	36.0747	1	0.432001	59.8724
GOTERM_BP_FAT	GO:0034379~very-low-density lipoprotein particle assembly	2	1.41844	0.0537618	APOB,APOC1	125	6	13528	36.0747	1	0.432001	59.8724
SP_PIR_KEYWORDS	lyase	4	2.83688	0.054105	CA9,GUCY1A3,GUCY1B3,CA2	140	118	19235	4.65738	1	0.235212	52.8421
GOTERM_BP_FAT	GO:0050818~regulation of coagulation	3	2.12766	0.0541928	CAV1,APOE,SERPINE1	125	41	13528	7.91883	1	0.432352	60.1733
GOTERM_BP_FAT	GO:0050679~positive regulation of epithelial cell proliferation	3	2.12766	0.0541928	VEGFC,VEGFA,LAMB1	125	41	13528	7.91883	1	0.432352	60.1733
PIR_SUPERFAMILY	PIRSF001636:metalloproteinase inhibitor	2	1.41844	0.0545637	TIMP3,TIMP1	104	4	7396	35.5577	0.996909	0.618331	46.54
PIR_SUPERFAMILY	PIRSF002257:collagen alpha 1(V) chain	2	1.41844	0.0545637	COL11A1,COL5A1	104	4	7396	35.5577	0.996909	0.618331	46.54
GOTERM_MF_FAT	GO:0032052~bile acid binding	2	1.41844	0.0546427	PYGL,AKR1C1	122	6	12983	35.4727	1	0.378783	52.8951
GOTERM_MF_FAT	GO:0031994~insulin-like growth factor I binding	2	1.41844	0.0546427	IGFBP2,IGFBP3	122	6	12983	35.4727	1	0.378783	52.8951
GOTERM_MF_FAT	GO:0019899~enzyme binding	10	7.0922	0.055473	CAV1,APOB,CDKN2A,VIM,SERPINE1,CD24L4,MARCKS,SERPINA1,PLK1S1,CD24,LAMB1	122	523	12983	2.03476	1	0.375279	53.4463
GOTERM_BP_FAT	GO:0006952~defense response	11	7.80142	0.0559679	INHBB,CFHR1,BMP2,IL8,CCL20,HIST2H2BE,CD24L4,SERPINA3,SERPINA1,CD24,SPP1,FN1	125	615	13528	1.93571	1	0.440786	61.3906
GOTERM_BP_FAT	GO:0010876~lipid localization	5	3.5461	0.0563121	CAV1,APOB,APOE,APOC1,AKR1C1	125	157	13528	3.44662	1	0.440557	61.6226
SP_PIR_KEYWORDS	stress-induced protein	2	1.41844	0.05638	HSPBL2,HSPB1,SERPINH1	140	8	19235	34.3482	1	0.240922	54.352
SP_PIR_KEYWORDS	cgmp biosynthesis	2	1.41844	0.05638	GUCY1A3,GUCY1B3	140	8	19235	34.3482	1	0.240922	54.352
SP_PIR_KEYWORDS	oxygen carrier	2	1.41844	0.05638	HBA2,HBA1,HBB	140	8	19235	34.3482	1	0.240922	54.352
SP_PIR_KEYWORDS	metalloprotease inhibitor	2	1.41844	0.05638	TIMP3,TIMP1	140	8	19235	34.3482	1	0.240922	54.352
GOTERM_BP_FAT	GO:0033189~response to vitamin A	3	2.12766	0.0565699	BMP2,IGFBP2,MEST	125	42	13528	7.73029	1	0.439821	61.7954
GOTERM_BP_FAT	GO:0051260~protein homooligomerization	4	2.83688	0.0566727	CAV1,CRYAB,GPX3,AKR1C1	125	95	13528	4.5568	1	0.438183	61.8641
UP_SEQ_FEATURE	domain:Fibronectin type-III 15	2	1.41844	0.0567309	TNC,FN1	140	8	19113	34.1304	1	0.700909	57.9558
UP_SEQ_FEATURE	domain:Fibronectin type-III 14	2	1.41844	0.0567309	TNC,FN1	140	8	19113	34.1304	1	0.700909	57.9558
UP_SEQ_FEATURE	domain:Guanylate cyclase	2	1.41844	0.0567309	GUCY1A3,GUCY1B3	140	8	19113	34.1304	1	0.700909	57.9558
UP_SEQ_FEATURE	domain:EGF-like 1	4	2.83688	0.0572158	VCAN,NID1,THBS2,PROS1	140	120	19113	4.55071	1	0.692216	58.2753
GOTERM_MF_FAT	GO:0030674~protein binding, bridging	4	2.83688	0.0574768	EPS8,FGB,COL1A2,COL11A1	122	94	12983	4.52843	1	0.378187	54.7521
SP_PIR_KEYWORDS	heme	4	2.83688	0.0574874	CYP1B1,GUCY1B3,HBA2,HBA1,HBB	140	121	19235	4.54191	1	0.242061	55.0706
GOTERM_BP_FAT	GO:0051348~negative regulation of transferase activity	4	2.83688	0.0581238	CAV1,CDKN2A,APOE,FABP4	125	96	13528	4.50933	1	0.444419	62.822
SP_PIR_KEYWORDS	proteoglycan	3	2.12766	0.0581347	LUM,GNAS,VCAN	140	54	19235	7.63294	1	0.241463	55.4858
OMIM_DISEASE	LDL-cholesterol concentrations: a genome-wide association study	2	1.41844	0.0586192	APOB,APOC1	56	4	3671	32.7768	0.999991	0.99706	52.892
GOTERM_CC_FAT	GO:0005587~collagen type IV	2	1.41844	0.0595039	COL4A2,COL4A1	131	6	12782	32.5242	0.999999	0.376482	54.4814
GOTERM_BP_FAT	GO:0043123~positive regulation of I-kappaB kinase/NF-kappaB cascade	4	2.83688	0.0595924	TNFSF10,PLK2,LGALS1,GJA1	125	97	13528	4.46285	1	0.450614	63.7683
GOTERM_BP_FAT	GO:0042327~positive regulation of phosphorylation	4	2.83688	0.0595924	VEGFC,CAV1,BMP2,CD24L4,CD24	125	97	13528	4.46285	1	0.450614	63.7683
GOTERM_MF_FAT	GO:0019825~oxygen binding	3	2.12766	0.0607255	CYP1B1,HBA2,HBA1,HBB	122	43	12983	7.42451	1	0.387334	56.7974
SP_PIR_KEYWORDS	metalloprotein	4	2.83688	0.0609679	CYP1B1,HBA2,CA2,HBA1,HBB	140	124	19235	4.43203	1	0.24887	57.2616
GOTERM_BP_FAT	GO:0051272~positive regulation of cell motion	4	2.83688	0.0610784	VEGFC,MMP9,VEGFA,LAMB1	125	98	13528	4.41731	1	0.456768	64.7028
GOTERM_BP_FAT	GO:0002526~acute inflammatory response	4	2.83688	0.0610784	CFHR1,SERPINA3,SERPINA1,FN1	125	98	13528	4.41731	1	0.456768	64.7028
GOTERM_BP_FAT	GO:0043933~macromolecular complex subunit organization	12	8.51064	0.0611673	HIST1H2AC,CAV1,APOB,HIST1H2BD,HIST2H2BE,FGB,APOE,CRYAB,GPX3,APOC1,GJA1,AKR1C1	125	710	13528	1.82914	1	0.455035	64.758
INTERPRO	IPR001436:Alpha crystallin/Heat shock protein	2	1.41844	0.0621256	CRYAB,HSPBL2,HSPB1	134	8	16659	31.0802	1	0.579319	57.9851
GOTERM_BP_FAT	GO:0034446~substrate adhesion-dependent cell spreading	2	1.41844	0.062439	LAMB1,FN1	125	7	13528	30.9211	1	0.459865	65.5385
GOTERM_BP_FAT	GO:0010873~positive regulation of cholesterol esterification	2	1.41844	0.062439	APOE,APOC1	125	7	13528	30.9211	1	0.459865	65.5385
GOTERM_BP_FAT	GO:0043206~fibril organization	2	1.41844	0.062439	COL3A1,COL5A1	125	7	13528	30.9211	1	0.459865	65.5385
GOTERM_BP_FAT	GO:0034105~positive regulation of tissue remodeling	2	1.41844	0.062439	CA2,SPP1	125	7	13528	30.9211	1	0.459865	65.5385
GOTERM_BP_FAT	GO:0030324~lung development	4	2.83688	0.0625817	PTHLH,CTGF,VEGFA,LOX	125	99	13528	4.37269	1	0.45844	65.6251
SP_PIR_KEYWORDS	atherosclerosis	2	1.41844	0.0632019	APOB,APOE	140	9	19235	30.5317	1	0.253893	58.6153
SP_PIR_KEYWORDS	metalloenzyme inhibitor	2	1.41844	0.0632019	TIMP3,TIMP1	140	9	19235	30.5317	1	0.253893	58.6153
GOTERM_BP_FAT	GO:0042326~negative regulation of phosphorylation	3	2.12766	0.0639136	CAV1,CDKN2A,IGFBP3	125	45	13528	7.21493	1	0.463491	66.4233
GOTERM_BP_FAT	GO:0046890~regulation of lipid biosynthetic process	3	2.12766	0.0639136	APOB,APOE,APOC1	125	45	13528	7.21493	1	0.463491	66.4233
SP_PIR_KEYWORDS	copper	3	2.12766	0.0639464	SPARC,LOX,CP	140	57	19235	7.2312	1	0.253525	59.0576
GOTERM_BP_FAT	GO:0048585~negative regulation of response to stimulus	4	2.83688	0.0641022	SERPINF1,APOE,COL3A1,SPP1	125	100	13528	4.32896	1	0.462318	66.5349
GOTERM_BP_FAT	GO:0045937~positive regulation of phosphate metabolic process	4	2.83688	0.0641022	VEGFC,CAV1,BMP2,CD24L4,CD24	125	100	13528	4.32896	1	0.462318	66.5349
GOTERM_BP_FAT	GO:0010562~positive regulation of phosphorus metabolic process	4	2.83688	0.0641022	VEGFC,CAV1,BMP2,CD24L4,CD24	125	100	13528	4.32896	1	0.462318	66.5349
UP_SEQ_FEATURE	domain:EGF-like 2; calcium-binding	3	2.12766	0.0646603	VCAN,THBS2,PROS1	140	57	19113	7.18534	1	0.726138	62.905
GOTERM_BP_FAT	GO:0044057~regulation of system process	7	4.96454	0.0648394	PLAT,INHBB,CAV1,TNNT1,APOE,GUCY1A3,MYL9	125	309	13528	2.45168	1	0.464092	66.9678
GOTERM_BP_FAT	GO:0002009~morphogenesis of an epithelium	4	2.83688	0.0656397	VEGFC,BMP2,CA9,CA2	125	101	13528	4.2861	1	0.466173	67.4318
GOTERM_BP_FAT	GO:0030323~respiratory tube development	4	2.83688	0.0671942	PTHLH,CTGF,VEGFA,LOX	125	102	13528	4.24408	1	0.472156	68.3156
PIR_SUPERFAMILY	PIRSF036495:IGFBP_rP_CNN	2	1.41844	0.0677374	CTGF,CYR61	104	5	7396	28.4462	0.999271	0.643732	54.2898
GOTERM_BP_FAT	GO:0003012~muscle system process	5	3.5461	0.0686799	TNNT1,CNN3,CRYAB,GUCY1A3,GJA1	125	168	13528	3.22095	1	0.477659	69.1393
GOTERM_BP_FAT	GO:0007178~transmembrane receptor protein serine/threonine kinase signaling pathway	4	2.83688	0.0687654	BMP2,COL3A1,COL1A2,HPGD	125	103	13528	4.20287	1	0.475944	69.1861
GOTERM_BP_FAT	GO:0051302~regulation of cell division	3	2.12766	0.0689779	VEGFC,VEGFA,MDK	125	47	13528	6.90791	1	0.474891	69.302
GOTERM_CC_FAT	GO:0005577~fibrinogen complex	2	1.41844	0.0690738	FGB,FN1	131	7	12782	27.8779	1	0.413364	60.0787
GOTERM_CC_FAT	GO:0030935~sheet-forming collagen	2	1.41844	0.0690738	COL4A2,COL4A1	131	7	12782	27.8779	1	0.413364	60.0787
OMIM_DISEASE	Newly identified loci that influence lipid concentrations and risk of coronary artery disease	3	2.12766	0.0691677	APOB,APOE,APOC1	56	29	3671	6.7814	0.999999	0.99006	59.0633
INTERPRO	IPR002068:Heat shock protein Hsp20	2	1.41844	0.0696169	CRYAB,HSPBL2,HSPB1	134	9	16659	27.6269	1	0.607484	62.3022
INTERPRO	IPR000072:Platelet-derived growth factor (PDGF)	2	1.41844	0.0696169	VEGFC,VEGFA	134	9	16659	27.6269	1	0.607484	62.3022
SP_PIR_KEYWORDS	muscle protein	3	2.12766	0.0699447	TNNT1,TAGLN,MYL9	140	60	19235	6.86964	1	0.271306	62.4643
SP_PIR_KEYWORDS	phosphorus-oxygen lyase	2	1.41844	0.0699747	GUCY1A3,GUCY1B3	140	10	19235	27.4786	1	0.268326	62.4807
UP_SEQ_FEATURE	domain:Fibronectin type-III 13	2	1.41844	0.0704069	TNC,FN1	140	10	19113	27.3043	1	0.746318	66.1461
UP_SEQ_FEATURE	domain:Fibronectin type-III 10	2	1.41844	0.0704069	TNC,FN1	140	10	19113	27.3043	1	0.746318	66.1461
UP_SEQ_FEATURE	domain:Fibronectin type-III 11	2	1.41844	0.0704069	TNC,FN1	140	10	19113	27.3043	1	0.746318	66.1461
GOTERM_BP_FAT	GO:0030889~negative regulation of B cell proliferation	2	1.41844	0.0710373	CDKN2A,CD24L4,CD24	125	8	13528	27.056	1	0.483126	70.405
GOTERM_BP_FAT	GO:0008347~glial cell migration	2	1.41844	0.0710373	NDN,VCAN	125	8	13528	27.056	1	0.483126	70.405
GOTERM_BP_FAT	GO:0010872~regulation of cholesterol esterification	2	1.41844	0.0710373	APOE,APOC1	125	8	13528	27.056	1	0.483126	70.405
GOTERM_BP_FAT	GO:0045936~negative regulation of phosphate metabolic process	3	2.12766	0.0715583	CAV1,CDKN2A,IGFBP3	125	48	13528	6.764	1	0.483588	70.678
GOTERM_BP_FAT	GO:0010563~negative regulation of phosphorus metabolic process	3	2.12766	0.0715583	CAV1,CDKN2A,IGFBP3	125	48	13528	6.764	1	0.483588	70.678
GOTERM_MF_FAT	GO:0004383~guanylate cyclase activity	2	1.41844	0.0721906	GUCY1A3,GUCY1B3	122	8	12983	26.6045	1	0.435228	63.3516
OMIM_DISEASE	Common SNPs in HMGCR in Micronesians and Whites Associated With LDL-Cholesterol Levels Affect Alternative Splicing of Exon13	2	1.41844	0.0727386	APOE,APOC1	56	5	3671	26.2214	1	0.973848	60.9777
GOTERM_BP_FAT	GO:0051247~positive regulation of protein metabolic process	6	4.25532	0.0728079	VEGFC,CAV1,BMP2,APOE,CD24L4,GJA1,CD24	125	243	13528	2.6722	1	0.487618	71.3234
GOTERM_BP_FAT	GO:0060249~anatomical structure homeostasis	4	2.83688	0.0735787	PTHLH,CTSK,VEGFA,SERPINA3	125	106	13528	4.08392	1	0.48926	71.7147
GOTERM_BP_FAT	GO:0000904~cell morphogenesis involved in differentiation	6	4.25532	0.0738116	ALCAM,BMP2,NDN,VCAN,LAMB1,FN1	125	244	13528	2.66125	1	0.488289	71.832
SP_PIR_KEYWORDS	chromoprotein	3	2.12766	0.074042	CYP1B1,HBA2,HBA1,HBB	140	62	19235	6.64804	1	0.278871	64.6384
GOTERM_BP_FAT	GO:0001932~regulation of protein amino acid phosphorylation	5	3.5461	0.0747299	VEGFC,CAV1,BMP2,CD24L4,CD24,IGFBP3	125	173	13528	3.12786	1	0.490613	72.2899
GOTERM_BP_FAT	GO:0051789~response to protein stimulus	4	2.83688	0.0752159	HSPA2,HSPBL2,HSPB1,SERPINH1,CYR61	125	107	13528	4.04576	1	0.490854	72.5294
GOTERM_BP_FAT	GO:0043122~regulation of I-kappaB kinase/NF-kappaB cascade	4	2.83688	0.0752159	TNFSF10,PLK2,LGALS1,GJA1	125	107	13528	4.04576	1	0.490854	72.5294
GOTERM_BP_FAT	GO:0051259~protein oligomerization	5	3.5461	0.0759714	CAV1,CRYAB,GPX3,GJA1,AKR1C1	125	174	13528	3.10989	1	0.492364	72.8979
SP_PIR_KEYWORDS	blood	2	1.41844	0.076699	HBA2,HBA1,HBB	140	11	19235	24.9805	1	0.28448	65.9852
SP_PIR_KEYWORDS	chylomicron	2	1.41844	0.076699	APOB,APOE	140	11	19235	24.9805	1	0.28448	65.9852
GOTERM_BP_FAT	GO:0032102~negative regulation of response to external stimulus	3	2.12766	0.0768114	SERPINF1,APOE,SPP1	125	50	13528	6.49344	1	0.49425	73.3022
GOTERM_BP_FAT	GO:0060541~respiratory system development	4	2.83688	0.0768692	PTHLH,CTGF,VEGFA,LOX	125	108	13528	4.0083	1	0.492475	73.3298
GOTERM_BP_FAT	GO:0010627~regulation of protein kinase cascade	6	4.25532	0.0789437	CAV1,TNFSF10,PLK2,LGALS1,CD24L4,GJA1,CD24	125	249	13528	2.60781	1	0.500019	74.303
SMART	SM00141:PDGF	2	1.41844	0.0793661	VEGFC,VEGFA	84	9	9079	24.0185	0.99866	0.483945	58.4852
GOTERM_BP_FAT	GO:0045540~regulation of cholesterol biosynthetic process	2	1.41844	0.0795574	APOB,APOE	125	9	13528	24.0498	1	0.500784	74.5845
GOTERM_BP_FAT	GO:0043536~positive regulation of blood vessel endothelial cell migration	2	1.41844	0.0795574	VEGFC,VEGFA	125	9	13528	24.0498	1	0.500784	74.5845
GOTERM_BP_FAT	GO:0030826~regulation of cGMP biosynthetic process	2	1.41844	0.0795574	APOE,GUCY1A3	125	9	13528	24.0498	1	0.500784	74.5845
GOTERM_MF_FAT	GO:0005179~hormone activity	4	2.83688	0.0798707	INHBB,PTHLH,STC1,CHGB	122	108	12983	3.94141	1	0.461642	67.2136
GOTERM_BP_FAT	GO:0030802~regulation of cyclic nucleotide biosynthetic process	4	2.83688	0.0802236	PTHLH,APOE,GUCY1A3,GNAS	125	110	13528	3.93542	1	0.501779	74.8868
GOTERM_BP_FAT	GO:0030808~regulation of nucleotide biosynthetic process	4	2.83688	0.0802236	PTHLH,APOE,GUCY1A3,GNAS	125	110	13528	3.93542	1	0.501779	74.8868
PIR_SUPERFAMILY	PIRSF036495:IGFBP-related protein, CNN type	2	1.41844	0.0807293	CTGF,CYR61	104	6	7396	23.7051	0.999828	0.661675	60.917
PIR_SUPERFAMILY	PIRSF002367:apolipoprotein A-I	2	1.41844	0.0807293	APOE,APOC1	104	6	7396	23.7051	0.999828	0.661675	60.917
SP_PIR_KEYWORDS	stress response	3	2.12766	0.0824592	HSPA2,HSPBL2,HSPB1,SERPINH1	140	66	19235	6.24513	1	0.299786	68.7436
SP_PIR_KEYWORDS	oxygen transport	2	1.41844	0.0833749	HBA2,HBA1,HBB	140	12	19235	22.8988	1	0.299486	69.1625
SP_PIR_KEYWORDS	sulfoprotein	2	1.41844	0.0833749	NID1,COL5A1	140	12	19235	22.8988	1	0.299486	69.1625
GOTERM_BP_FAT	GO:0032269~negative regulation of cellular protein metabolic process	5	3.5461	0.0836382	CAV1,CDKN2A,IGFBP3,TIMP3,TIMP1	125	180	13528	3.00622	1	0.514944	76.3836
UP_SEQ_FEATURE	site:Lowers pKa of active site Tyr	2	1.41844	0.0838862	AKR1B1,AKR1C1	140	12	19113	22.7536	1	0.797634	72.7416
UP_SEQ_FEATURE	metal ion-binding site:Iron (heme distal ligand)	2	1.41844	0.0838862	HBA2,HBA1,HBB	140	12	19113	22.7536	1	0.797634	72.7416
INTERPRO	IPR003645:Follistatin-like, N-terminal	2	1.41844	0.0844217	SPARCL1,SPARC	134	11	16659	22.6038	1	0.666829	69.6519
INTERPRO	IPR003096:SM22/calponin	2	1.41844	0.0844217	TAGLN,CNN3	134	11	16659	22.6038	1	0.666829	69.6519
INTERPRO	IPR018170:Aldo/keto reductase, conserved site	2	1.41844	0.0844217	AKR1B1,AKR1C1	134	11	16659	22.6038	1	0.666829	69.6519
GOTERM_BP_FAT	GO:0045444~fat cell differentiation	3	2.12766	0.0849104	RARRES2,RGS2,FABP4	125	53	13528	6.12589	1	0.518464	76.9196
GOTERM_BP_FAT	GO:0030799~regulation of cyclic nucleotide metabolic process	4	2.83688	0.085373	PTHLH,APOE,GUCY1A3,GNAS	125	113	13528	3.83094	1	0.518447	77.1116
GOTERM_BP_FAT	GO:0008284~positive regulation of cell proliferation	8	5.67376	0.0862534	PTHLH,VEGFC,PRAME,VEGFA,CD24L4,FABP4,CD24,LAMB1,TIMP1	125	414	13528	2.09129	1	0.520221	77.473
GOTERM_BP_FAT	GO:0031175~neuron projection development	6	4.25532	0.0864439	ALCAM,NDN,CD24L4,GJA1,VCAN,CD24,LAMB1	125	256	13528	2.5365	1	0.519038	77.5505
GOTERM_BP_FAT	GO:0008360~regulation of cell shape	3	2.12766	0.0876657	VEGFA,FERMT2,FN1	125	54	13528	6.01244	1	0.522232	78.0414
GOTERM_BP_FAT	GO:0048875~chemical homeostasis within a tissue	2	1.41844	0.0879999	PTHLH,VEGFA	125	10	13528	21.6448	1	0.521661	78.174
GOTERM_BP_FAT	GO:0050930~induction of positive chemotaxis	2	1.41844	0.0879999	IL8,VEGFA	125	10	13528	21.6448	1	0.521661	78.174
GOTERM_BP_FAT	GO:0034104~negative regulation of tissue remodeling	2	1.41844	0.0879999	VEGFA,CD24L4,CD24	125	10	13528	21.6448	1	0.521661	78.174
GOTERM_BP_FAT	GO:0033700~phospholipid efflux	2	1.41844	0.0879999	APOE,APOC1	125	10	13528	21.6448	1	0.521661	78.174
GOTERM_BP_FAT	GO:0043129~surfactant homeostasis	2	1.41844	0.0879999	PTHLH,VEGFA	125	10	13528	21.6448	1	0.521661	78.174
GOTERM_BP_FAT	GO:0030823~regulation of cGMP metabolic process	2	1.41844	0.0879999	APOE,GUCY1A3	125	10	13528	21.6448	1	0.521661	78.174
KEGG_PATHWAY	hsa05222:Small cell lung cancer	4	2.83688	0.088409	COL4A2,COL4A1,LAMB1,FN1	65	84	5085	3.72527	0.999119	0.6904	62.2449
GOTERM_MF_FAT	GO:0010576~metalloenzyme regulator activity	2	1.41844	0.0894154	TIMP3,TIMP1	122	10	12983	21.2836	1	0.49349	71.4881
GOTERM_MF_FAT	GO:0048551~metalloenzyme inhibitor activity	2	1.41844	0.0894154	TIMP3,TIMP1	122	10	12983	21.2836	1	0.49349	71.4881
GOTERM_MF_FAT	GO:0008191~metalloendopeptidase inhibitor activity	2	1.41844	0.0894154	TIMP3,TIMP1	122	10	12983	21.2836	1	0.49349	71.4881
SP_PIR_KEYWORDS	molecular chaperone	2	1.41844	0.090003	HSPA2,SERPINH1	140	13	19235	21.1374	1	0.31668	72.0432
GOTERM_BP_FAT	GO:0051592~response to calcium ion	3	2.12766	0.0904475	TXNIP,CAV1,FGB	125	55	13528	5.90313	1	0.529864	79.122
UP_SEQ_FEATURE	binding site:AMP	2	1.41844	0.0905528	PYGL,AK3L2,AK3L1	140	13	19113	21.0033	1	0.813889	75.5408
GOTERM_BP_FAT	GO:0006140~regulation of nucleotide metabolic process	4	2.83688	0.09066	PTHLH,APOE,GUCY1A3,GNAS	125	116	13528	3.73186	1	0.528772	79.2024
OMIM_DISEASE	Six new loci associated with blood low-density lipoprotein cholesterol, high-density lipoprotein cholesterol or triglycerides in humans	3	2.12766	0.091196	APOB,APOE,APOC1	56	34	3671	5.78414	1	0.975057	69.6258
GOTERM_BP_FAT	GO:0048666~neuron development	7	4.96454	0.0915763	ALCAM,NDN,VEGFA,CD24L4,GJA1,VCAN,CD24,LAMB1	125	339	13528	2.23471	1	0.530561	79.546
INTERPRO	IPR012292:Globin	2	1.41844	0.0917362	HBA2,HBA1,HBB	134	12	16659	20.7201	1	0.684831	72.7707
INTERPRO	IPR000971:Globin, subset	2	1.41844	0.0917362	HBA2,HBA1,HBB	134	12	16659	20.7201	1	0.684831	72.7707
GOTERM_BP_FAT	GO:0051248~negative regulation of protein metabolic process	5	3.5461	0.0930449	CAV1,CDKN2A,IGFBP3,TIMP3,TIMP1	125	187	13528	2.89369	1	0.534552	80.0856
PIR_SUPERFAMILY	PIRSF002258:collagen alpha 1(IV) chain	2	1.41844	0.0935419	COL4A2,COL4A1	104	7	7396	20.3187	0.99996	0.675011	66.584
SP_PIR_KEYWORDS	lipoprotein	9	6.38298	0.0941808	CAV1,APOB,APOD,APOE,CD24L4,APOC1,GNAS,MARCKS,BASP1,CD24	140	642	19235	1.92607	1	0.325943	73.7287
INTERPRO	IPR000884:Thrombospondin, type 1 repeat	3	2.12766	0.0951054	CTGF,THBS2,CYR61	134	65	16659	5.73789	1	0.685387	74.105
SP_PIR_KEYWORDS	chemotaxis	3	2.12766	0.0955978	IL8,CCL20,CYR61	140	72	19235	5.7247	1	0.326857	74.2786
SMART	SM00274:FOLN	2	1.41844	0.0961394	SPARCL1,SPARC	84	11	9079	19.6515	0.999692	0.520556	65.8566
GOTERM_BP_FAT	GO:0006182~cGMP biosynthetic process	2	1.41844	0.0963657	GUCY1A3,GUCY1B3	125	11	13528	19.6771	1	0.545777	81.2567
GOTERM_BP_FAT	GO:0010812~negative regulation of cell-substrate adhesion	2	1.41844	0.0963657	CDKN2A,COL1A1	125	11	13528	19.6771	1	0.545777	81.2567
GOTERM_MF_FAT	GO:0050750~low-density lipoprotein receptor binding	2	1.41844	0.0979085	APOB,APOE	122	11	12983	19.3487	1	0.518505	74.8519
GOTERM_BP_FAT	GO:0007267~cell-cell signaling	10	7.0922	0.0998043	PLAT,PTHLH,TNFSF10,BMP2,CCL20,APOE,EFNB2,CD24L4,GJA1,STC1,CD24	125	600	13528	1.80373	1	0.55711	82.4011

## Sheet: FunctionalEnrichment_Down_genes
Category	Term	Count	%	PValue	Genes	List Total	Pop Hits	Pop Total	Fold Enrichment	Bonferroni	Benjamini	FDR
INTERPRO	IPR001089:Small chemokine, C-X-C	7	7.14286	3.49458e-11	CXCL1,CXCL13,CXCL3,CXCL2,CXCL9,CXCL11,CXCL10	91	13	16659	98.574	7.82786e-09	7.82786e-09	4.46129e-08
INTERPRO	IPR001811:Small chemokine, interleukin-8-like	9	9.18367	4.36313e-11	CXCL1,CCL2,CXCL13,CXCL3,CXCL2,CXCL9,CXCL11,CCL5,CXCL10	91	41	16659	40.1852	9.77339e-09	4.8867e-09	5.57009e-08
SMART	SM00199:SCY	9	9.18367	4.63655e-11	CXCL1,CCL2,CXCL13,CXCL3,CXCL2,CXCL9,CXCL11,CCL5,CXCL10	52	41	9079	38.326	2.22555e-09	2.22555e-09	4.42493e-08
GOTERM_MF_FAT	GO:0008009~chemokine activity	9	9.18367	9.31399e-11	CXCL1,CCL2,CXCL13,CXCL3,CXCL2,CXCL9,CXCL11,CCL5,CXCL10	70	46	12983	36.2879	1.67652e-08	1.67652e-08	1.14725e-07
GOTERM_MF_FAT	GO:0042379~chemokine receptor binding	9	9.18367	1.58965e-10	CXCL1,CCL2,CXCL13,CXCL3,CXCL2,CXCL9,CXCL11,CCL5,CXCL10	70	49	12983	34.0662	2.86138e-08	1.43069e-08	1.95805e-07
INTERPRO	IPR018048:Small chemokine, C-X-C, conserved site	7	7.14286	2.47705e-10	CXCL1,CXCL13,CXCL3,CXCL2,CXCL9,CXCL11,CXCL10	91	17	16659	75.3801	5.54858e-08	1.84953e-08	3.16227e-07
GOTERM_BP_FAT	GO:0006955~immune response	21	21.4286	1.31022e-09	CXCL1,POU2AF1,CCL2,BST2,CXCL3,IGJ,CXCL2,CXCL9,IL32,IFI44L,CCL5,CXCL11,HLA-DMA,HLA-DQA1,PSMB8,CXCL10,PSMB9,CXCL13,TAP1,DEFB1,GBP1	79	690	13528	5.21167	1.25519e-06	1.25519e-06	2.05879e-06
GOTERM_BP_FAT	GO:0042330~taxis	12	12.2449	1.76318e-09	CXCL1,CCL2,SAA2,ROBO1,CXCL13,CXCL3,CXCL2,CXCL9,CXCL11,CCL5,DEFB1,CXCL10	79	160	13528	12.843	1.68913e-06	8.44563e-07	2.77054e-06
GOTERM_BP_FAT	GO:0006935~chemotaxis	12	12.2449	1.76318e-09	CXCL1,CCL2,SAA2,ROBO1,CXCL13,CXCL3,CXCL2,CXCL9,CXCL11,CCL5,DEFB1,CXCL10	79	160	13528	12.843	1.68913e-06	8.44563e-07	2.77054e-06
SP_PIR_KEYWORDS	inflammatory response	9	9.18367	4.93064e-09	CXCL1,CCL2,CXCL13,CXCL3,CXCL2,CXCL9,CXCL11,CCL5,CXCL10	98	77	19235	22.9413	9.86128e-07	9.86128e-07	6.18005e-06
GOTERM_BP_FAT	GO:0007610~behavior	17	17.3469	8.01837e-09	CXCL1,S100P,CCL2,PTGS2,CXCL3,CXCL2,CXCL9,IDO1,CXCL11,CCL5,CXCL10,FOS,SAA2,ROBO1,CXCL13,DEFB1,NMU	79	469	13528	6.20701	7.68157e-06	2.56053e-06	1.25995e-05
GOTERM_BP_FAT	GO:0006952~defense response	19	19.3878	8.88369e-09	CXCL1,CCL2,NMI,CXCL3,CXCL2,CXCL9,ANXA1,IL32,IDO1,CCL5,CXCL11,CXCL10,FOS,SAA2,CXCL13,TAP1,TFF3,MX1,DEFB1	79	615	13528	5.29036	8.51053e-06	2.12764e-06	1.39592e-05
GOTERM_CC_FAT	GO:0005615~extracellular space	20	20.4082	1.50204e-08	CXCL1,CCL2,CXCL3,CXCL2,CXCL9,IL32,SFN,CXCL11,CCL5,LSR,CXCL10,ISG15,SAA2,CXCL13,SERPINB5,PRSS3,FGL2,TNFAIP2,FGFBP1,LOXL1	78	685	12782	4.78458	2.3582e-06	2.3582e-06	1.80783e-05
GOTERM_BP_FAT	GO:0006954~inflammatory response	14	14.2857	3.7848e-08	CXCL1,CCL2,NMI,CXCL3,CXCL2,CXCL9,ANXA1,IDO1,CXCL11,CCL5,CXCL10,FOS,SAA2,CXCL13	79	325	13528	7.37651	3.62577e-05	7.25165e-06	5.94717e-05
SP_PIR_KEYWORDS	chemotaxis	8	8.16327	7.50747e-08	CCL2,ROBO1,CXCL13,CXCL3,CXCL2,CXCL11,CCL5,CXCL10	98	72	19235	21.8084	1.50148e-05	7.50744e-06	9.40983e-05
PIR_SUPERFAMILY	PIRSF002522:CXC chemokine	6	6.12245	8.44693e-08	CXCL13,CXCL3,CXCL2,CXCL9,CXCL11,CXCL10	66	14	7396	48.026	5.7439e-06	5.7439e-06	8.68997e-05
GOTERM_CC_FAT	GO:0044421~extracellular region part	22	22.449	1.36842e-07	CXCL1,CCL2,CXCL3,CXCL2,CXCL9,IL32,SFN,CXCL11,CCL5,LSR,CXCL10,LAMB2,ISG15,SAA2,CXCL13,SERPINB5,PRSS3,TFF3,FGL2,TNFAIP2,FGFBP1,LOXL1	78	960	12782	3.7554	2.1484e-05	1.0742e-05	0.000164701
SP_PIR_KEYWORDS	inflammation	6	6.12245	1.44147e-07	PLA2G4A,CCL2,CXCL2,ANXA1,CCL5,CXCL10	98	25	19235	47.1061	2.88291e-05	9.60978e-06	0.000180674
SP_PIR_KEYWORDS	Secreted	27	27.551	1.69224e-07	CXCL1,CCL2,CXCL3,NELL2,CXCL2,CXCL9,IL32,SFN,CXCL11,CCL5,CXCL10,LAMB2,SAA2,ISG15,PRSS3,TFF3,FGL2,DEFB1,LOXL1,FGFBP1,NMU,C2CD2,LCN2,CXCL13,SERPINB5,SLPI,FCGBP	98	1689	19235	3.13762	3.38443e-05	8.46117e-06	0.000212105
GOTERM_BP_FAT	GO:0009611~response to wounding	16	16.3265	2.88256e-07	CXCL1,CCL2,NMI,CXCL3,CXCL2,CXCL9,ANXA1,IDO1,CXCL11,CCL5,CXCL10,CD9,FOS,LAMB2,SAA2,CXCL13	79	530	13528	5.16952	0.000276111	4.60238e-05	0.000452944
GOTERM_BP_FAT	GO:0051384~response to glucocorticoid stimulus	8	8.16327	3.0644e-07	CCL2,PTGS2,CCL5,UGT1A1,JUNB,UGT1A7,FOS,UGT1A6,UGT1A10,PLA2G4A,UGT1A9,CCND1,UGT1A8,UGT1A3,UGT1A5,UGT1A4	79	78	13528	17.5631	0.000293527	4.19377e-05	0.000481517
SP_PIR_KEYWORDS	cytokine	10	10.2041	3.32627e-07	CXCL1,CCL2,CXCL13,CXCL3,CXCL2,CXCL9,IL32,CXCL11,CCL5,CXCL10	98	181	19235	10.844	6.65231e-05	1.3305e-05	0.000416912
GOTERM_BP_FAT	GO:0007626~locomotory behavior	12	12.2449	4.50349e-07	CXCL1,CCL2,SAA2,ROBO1,CXCL13,CXCL3,CXCL2,CXCL9,CXCL11,CCL5,DEFB1,CXCL10	79	274	13528	7.49958	0.000431341	5.39279e-05	0.000707644
GOTERM_BP_FAT	GO:0031960~response to corticosteroid stimulus	8	8.16327	5.54372e-07	CCL2,PTGS2,CCL5,UGT1A1,JUNB,UGT1A7,FOS,UGT1A6,UGT1A10,PLA2G4A,UGT1A9,CCND1,UGT1A8,UGT1A3,UGT1A5,UGT1A4	79	85	13528	16.1168	0.000530947	5.90081e-05	0.000871097
GOTERM_CC_FAT	GO:0005576~extracellular region	31	31.6327	6.79532e-07	CXCL1,CCL2,CXCL3,NELL2,CXCL2,CXCL9,IL32,SFN,CXCL11,CCL5,LSR,CXCL10,LAMB2,ISG15,SAA2,PRSS3,CD2,TFF3,FGL2,DEFB1,LOXL1,FGFBP1,NMU,C2CD2,IGJ,LCN2,CXCL13,SERPINB5,SLPI,FCGBP,TNFAIP2	78	2010	12782	2.52738	0.000106681	3.55616e-05	0.000817871
GOTERM_MF_FAT	GO:0005125~cytokine activity	10	10.2041	8.42213e-07	CXCL1,CCL2,CXCL13,CXCL3,CXCL2,CXCL9,IL32,CXCL11,CCL5,CXCL10	70	195	12983	9.51136	0.000151587	5.05315e-05	0.00103739
GOTERM_BP_FAT	GO:0048545~response to steroid hormone stimulus	10	10.2041	1.51889e-06	CCL2,PTGS2,CCL5,UGT1A1,JUNB,UGT1A7,FOS,UGT1A6,UGT1A10,KRT19,PLA2G4A,UGT1A9,CCND1,UGT1A8,UGT1A3,CCND2,UGT1A5,UGT1A4	79	192	13528	8.91878	0.00145404	0.0001455	0.00238666
SP_PIR_KEYWORDS	calcium binding	7	7.14286	1.3563e-05	S100P,LAMB2,PRSS3,ANXA1,ANXA4,ANXA3,S100A2	98	103	19235	13.3391	0.00270894	0.000452001	0.0169985
GOTERM_BP_FAT	GO:0009719~response to endogenous stimulus	12	12.2449	1.93771e-05	CCL2,PTGS2,ASNS,CCL5,UGT1A1,JUNB,UGT1A7,FOS,UGT1A6,UGT1A10,KRT19,PLA2G4A,CCND1,UGT1A9,UGT1A8,UGT1A3,CCND2,UGT1A5,UGT1A4,TFF3	79	405	13528	5.07379	0.0183922	0.00168616	0.0304434
GOTERM_BP_FAT	GO:0009725~response to hormone stimulus	11	11.2245	4.65542e-05	CCL2,PTGS2,CCL5,UGT1A1,JUNB,UGT1A7,FOS,UGT1A6,UGT1A10,KRT19,PLA2G4A,UGT1A9,CCND1,UGT1A8,UGT1A3,CCND2,UGT1A5,UGT1A4,TFF3	79	367	13528	5.13255	0.04362	0.00370976	0.0731269
INTERPRO	IPR002473:Small chemokine, C-X-C/Interleukin 8	4	4.08163	5.31639e-05	CXCL1,CXCL13,CXCL3,CXCL2	91	14	16659	52.3046	0.0118384	0.00297283	0.0678494
KEGG_PATHWAY	hsa04062:Chemokine signaling pathway	9	9.18367	5.45638e-05	CXCL1,CCL2,CXCL13,CXCL3,CXCL2,CXCL9,CXCL11,CCL5,CXCL10	39	187	5085	6.2752	0.00413838	0.00413838	0.0574026
GOTERM_BP_FAT	GO:0032496~response to lipopolysaccharide	6	6.12245	7.99742e-05	FOS,PLA2G4A,CCL2,PTGS2,IDO1,CCL5	79	77	13528	13.3434	0.0737567	0.00587638	0.125592
SP_PIR_KEYWORDS	signal	33	33.6735	8.06286e-05	CXCL1,CCL2,PTGS2,CXCL3,NELL2,CXCL2,CXCL9,IL32,CXCL11,CCL5,HLA-DMA,CXCL10,UGT1A7,EPCAM,UGT1A6,UGT1A9,UGT1A8,LAMB2,UGT1A3,SAA2,ROBO1,UGT1A5,UGT1A4,PRSS3,CD2,TFF3,FGL2,DEFB1,LOXL1,FGFBP1,NMU,C2CD2,IGJ,UGT1A1,HLA-DQA1,LCN2,UGT1A10,CXCL13,SLPI,FCGBP,FAM171A1	98	3250	19235	1.99295	0.015997	0.00230111	0.101013
GOTERM_BP_FAT	GO:0006928~cell motion	12	12.2449	8.26947e-05	CD9,S100P,CCL2,PTGS2,SAA2,SERPINB5,ROBO1,CXCL3,PRSS3,ANXA1,CCL5,S100A2	79	475	13528	4.32608	0.0761678	0.00564293	0.129862
UP_SEQ_FEATURE	signal peptide	33	33.6735	9.1314e-05	CXCL1,CCL2,PTGS2,CXCL3,NELL2,CXCL2,CXCL9,IL32,CXCL11,CCL5,HLA-DMA,CXCL10,UGT1A7,EPCAM,UGT1A6,UGT1A9,UGT1A8,LAMB2,UGT1A3,SAA2,ROBO1,UGT1A5,UGT1A4,PRSS3,CD2,TFF3,FGL2,DEFB1,LOXL1,FGFBP1,NMU,C2CD2,IGJ,UGT1A1,HLA-DQA1,LCN2,UGT1A10,CXCL13,SLPI,FCGBP,FAM171A1	98	3250	19113	1.98031	0.0326051	0.0326051	0.125492
GOTERM_BP_FAT	GO:0002237~response to molecule of bacterial origin	6	6.12245	0.000135392	FOS,PLA2G4A,CCL2,PTGS2,IDO1,CCL5	79	86	13528	11.947	0.121653	0.00861031	0.212533
GOTERM_BP_FAT	GO:0042127~regulation of cell proliferation	15	15.3061	0.000142871	CXCL1,KLF5,RARRES3,CCL2,IFITM1,PTGS2,ANXA1,IDO1,SFN,CXCL10,CD9,CCND1,PLA2G4A,CCND2,FGFBP1	79	787	13528	3.2638	0.127926	0.00851855	0.224262
BBID	109.Chemokine_families	6	6.12245	0.000220524	CCL2,CXCL13,CXCL9,CXCL11,CCL5,CXCL10	11	25	358	7.81091	0.00418164	0.00418164	0.165152
GOTERM_BP_FAT	GO:0043542~endothelial cell migration	4	4.08163	0.000262418	S100P,ROBO1,PRSS3,S100A2	79	22	13528	31.1346	0.222312	0.0146811	0.411551
SP_PIR_KEYWORDS	disulfide bond	29	29.5918	0.000430286	CXCL1,CCL2,PTGS2,CXCL3,NELL2,CXCL2,CXCL9,CXCL11,CCL5,LSR,HLA-DMA,CXCL10,EPCAM,CD9,LAMB2,ROBO1,CD69,PRSS3,CD2,TFF3,FGL2,DEFB1,FGFBP1,IGJ,HLA-DQA1,LCN2,CXCL13,SLPI,FCGBP	98	2924	19235	1.94664	0.0824753	0.0107018	0.537983
GOTERM_BP_FAT	GO:0010243~response to organic nitrogen	5	5.10204	0.000470676	PLA2G4A,CCND1,CCL2,PTGS2,ASNS	79	63	13528	13.5905	0.363018	0.024745	0.737031
GOTERM_MF_FAT	GO:0004857~enzyme inhibitor activity	8	8.16327	0.000558831	SERPINB5,ANXA1,SERPINB1,SLPI,SFN,ANXA4,ANXA3,TRIB2	70	270	12983	5.49545	0.0957213	0.0248407	0.686166
KEGG_PATHWAY	hsa04060:Cytokine-cytokine receptor interaction	9	9.18367	0.000565269	CXCL1,CCL2,CXCL13,CXCL3,CXCL2,CXCL9,CXCL11,CCL5,CXCL10	39	262	5085	4.47886	0.0420623	0.0212571	0.593234
UP_SEQ_FEATURE	disulfide bond	28	28.5714	0.000623173	CXCL1,CCL2,PTGS2,CXCL3,NELL2,CXCL2,CXCL9,CXCL11,CCL5,LSR,HLA-DMA,CXCL10,EPCAM,LAMB2,CD69,ROBO1,PRSS3,CD2,TFF3,FGL2,DEFB1,FGFBP1,IGJ,HLA-DQA1,LCN2,CXCL13,SLPI,FCGBP	98	2819	19113	1.93716	0.202507	0.106975	0.853524
GOTERM_BP_FAT	GO:0048247~lymphocyte chemotaxis	3	3.06122	0.000676436	CCL2,SAA2,CCL5	79	7	13528	73.3888	0.477037	0.0335427	1.05763
GOTERM_CC_FAT	GO:0042825~TAP complex	3	3.06122	0.000737658	TAP1,HLA-DMA,PSMB8	78	7	12782	70.2308	0.109396	0.0285483	0.884228
INTERPRO	IPR002957:Keratin, type I	4	4.08163	0.000739846	KRT19,KRT15,KRT13,KRT23	91	33	16659	22.1898	0.152773	0.0326137	0.940409
GOTERM_BP_FAT	GO:0010033~response to organic substance	13	13.2653	0.000814933	CCL2,PTGS2,ASNS,IDO1,CCL5,UGT1A1,JUNB,UGT1A7,FOS,UGT1A6,UGT1A10,KRT19,CCND1,PLA2G4A,UGT1A9,UGT1A8,UGT1A3,CCND2,UGT1A5,UGT1A4,TFF3	79	721	13528	3.08755	0.542063	0.0382985	1.27288
GOTERM_BP_FAT	GO:0009617~response to bacterium	7	7.14286	0.000854732	FOS,PLA2G4A,CCL2,PTGS2,IDO1,CCL5,DEFB1	79	193	13528	6.2108	0.559209	0.0382577	1.33465
GOTERM_BP_FAT	GO:0050727~regulation of inflammatory response	5	5.10204	0.000958027	PLA2G4A,PTGS2,SAA2,IDO1,CCL5	79	76	13528	11.2658	0.600775	0.0408787	1.49481
GOTERM_BP_FAT	GO:0016477~cell migration	8	8.16327	0.0010473	S100P,CCL2,SAA2,ROBO1,CXCL3,PRSS3,CCL5,S100A2	79	276	13528	4.96349	0.63353	0.0427065	1.63304
GOTERM_BP_FAT	GO:0030595~leukocyte chemotaxis	4	4.08163	0.00124424	CCL2,SAA2,CXCL3,CCL5	79	37	13528	18.5125	0.696605	0.048482	1.93731
GOTERM_CC_FAT	GO:0042824~MHC class I peptide loading complex	3	3.06122	0.0012547	TAP1,HLA-DMA,PSMB8	78	9	12782	54.6239	0.178902	0.0386555	1.49973
SP_PIR_KEYWORDS	endonexin fold	3	3.06122	0.00134391	ANXA1,ANXA4,ANXA3	98	11	19235	53.5297	0.235829	0.0294427	1.67146
GOTERM_BP_FAT	GO:0060326~cell chemotaxis	4	4.08163	0.00145141	CCL2,SAA2,CXCL3,CCL5	79	39	13528	17.5631	0.751287	0.0541377	2.25645
GOTERM_BP_FAT	GO:0042493~response to drug	7	7.14286	0.00152601	CCL2,PTGS2,CCL5,UGT1A1,JUNB,UGT1A7,FOS,UGT1A6,UGT1A10,UGT1A9,CCND1,UGT1A8,UGT1A3,UGT1A5,UGT1A4	79	216	13528	5.54946	0.768468	0.0547167	2.37113
GOTERM_BP_FAT	GO:0009991~response to extracellular stimulus	7	7.14286	0.00167515	CCL2,PTGS2,ASNS,UGT1A1,UGT1A7,UGT1A6,UGT1A10,FOS,PLA2G4A,UGT1A9,CCND1,UGT1A8,UGT1A3,UGT1A5,UGT1A4	79	220	13528	5.44856	0.79934	0.057752	2.60003
GOTERM_MF_FAT	GO:0004859~phospholipase inhibitor activity	3	3.06122	0.00177517	ANXA1,ANXA4,ANXA3	70	12	12983	46.3679	0.273717	0.0619604	2.16474
GOTERM_BP_FAT	GO:0048870~cell motility	8	8.16327	0.00192933	S100P,CCL2,SAA2,ROBO1,CXCL3,PRSS3,CCL5,S100A2	79	307	13528	4.46229	0.842776	0.0639389	2.98897
GOTERM_BP_FAT	GO:0051674~localization of cell	8	8.16327	0.00192933	S100P,CCL2,SAA2,ROBO1,CXCL3,PRSS3,CCL5,S100A2	79	307	13528	4.46229	0.842776	0.0639389	2.98897
SP_PIR_KEYWORDS	annexin	3	3.06122	0.00220175	ANXA1,ANXA4,ANXA3	98	14	19235	42.059	0.356502	0.043126	2.7249
UP_SEQ_FEATURE	repeat:Annexin 1	3	3.06122	0.00222939	ANXA1,ANXA4,ANXA3	98	14	19113	41.7923	0.555218	0.236664	3.02242
UP_SEQ_FEATURE	repeat:Annexin 4	3	3.06122	0.00222939	ANXA1,ANXA4,ANXA3	98	14	19113	41.7923	0.555218	0.236664	3.02242
UP_SEQ_FEATURE	repeat:Annexin 3	3	3.06122	0.00222939	ANXA1,ANXA4,ANXA3	98	14	19113	41.7923	0.555218	0.236664	3.02242
UP_SEQ_FEATURE	repeat:Annexin 2	3	3.06122	0.00222939	ANXA1,ANXA4,ANXA3	98	14	19113	41.7923	0.555218	0.236664	3.02242
GOTERM_BP_FAT	GO:0032101~regulation of response to external stimulus	6	6.12245	0.00222964	PLA2G4A,PTGS2,SAA2,TSPAN8,IDO1,CCL5	79	159	13528	6.46191	0.882154	0.0710842	3.44661
GOTERM_BP_FAT	GO:0046697~decidualization	3	3.06122	0.00245671	PLA2G4A,PTGS2,JUNB	79	13	13528	39.517	0.905241	0.0755418	3.79131
INTERPRO	IPR018252:Annexin repeat, conserved site	3	3.06122	0.00251799	ANXA1,ANXA4,ANXA3	91	14	16659	39.2284	0.431493	0.0898298	3.16736
INTERPRO	IPR001464:Annexin	3	3.06122	0.00251799	ANXA1,ANXA4,ANXA3	91	14	16659	39.2284	0.431493	0.0898298	3.16736
INTERPRO	IPR018502:Annexin repeat	3	3.06122	0.00251799	ANXA1,ANXA4,ANXA3	91	14	16659	39.2284	0.431493	0.0898298	3.16736
SP_PIR_KEYWORDS	calcium/phospholipid-binding	3	3.06122	0.00253216	ANXA1,ANXA4,ANXA3	98	15	19235	39.2551	0.397744	0.0450512	3.12786
SMART	SM00335:ANX	3	3.06122	0.00269651	ANXA1,ANXA4,ANXA3	52	14	9079	37.4135	0.12156	0.0627486	2.54399
GOTERM_MF_FAT	GO:0055102~lipase inhibitor activity	3	3.06122	0.00279521	ANXA1,ANXA4,ANXA3	70	15	12983	37.0943	0.395795	0.0805445	3.38905
GOTERM_BP_FAT	GO:0051240~positive regulation of multicellular organismal process	7	7.14286	0.00281585	PLA2G4A,CCL2,PTGS2,SAA2,IDO1,CCL5,NMU	79	244	13528	4.91264	0.932888	0.0834527	4.33414
GOTERM_BP_FAT	GO:0001893~maternal placenta development	3	3.06122	0.0032825	PLA2G4A,PTGS2,JUNB	79	15	13528	34.2481	0.957139	0.0937421	5.03518
GOTERM_BP_FAT	GO:0009615~response to virus	5	5.10204	0.00360035	LCN2,BST2,ISG15,MX1,CCL5	79	109	13528	7.85507	0.968424	0.0994125	5.50993
GOTERM_BP_FAT	GO:0007565~female pregnancy	5	5.10204	0.00372009	FOS,PLA2G4A,PTGS2,IDO1,JUNB	79	110	13528	7.78366	0.971858	0.0996885	5.6882
GOTERM_BP_FAT	GO:0051412~response to corticosterone stimulus	3	3.06122	0.00373745	FOS,CCND1,JUNB	79	16	13528	32.1076	0.972324	0.0974137	5.71402
UP_SEQ_FEATURE	region of interest:Linker 12	4	4.08163	0.00422001	KRT19,KRT15,KRT13,KRT23	98	64	19113	12.1894	0.784567	0.318716	5.64933
UP_SEQ_FEATURE	region of interest:Coil 2	4	4.08163	0.00422001	KRT19,KRT15,KRT13,KRT23	98	64	19113	12.1894	0.784567	0.318716	5.64933
GOTERM_BP_FAT	GO:0050900~leukocyte migration	4	4.08163	0.00431434	CCL2,SAA2,CXCL3,CCL5	79	57	13528	12.0169	0.98411	0.108685	6.56826
SP_PIR_KEYWORDS	Pyrrolidone carboxylic acid	4	4.08163	0.00471558	LCN2,EPCAM,CCL2,IGJ	98	67	19235	11.7179	0.611455	0.0757557	5.75239
GOTERM_BP_FAT	GO:0030593~neutrophil chemotaxis	3	3.06122	0.00472983	CCL2,SAA2,CXCL3	79	18	13528	28.5401	0.989347	0.115519	7.17902
GOTERM_BP_FAT	GO:0008285~negative regulation of cell proliferation	8	8.16327	0.00473427	CXCL1,CD9,RARRES3,IFITM1,PTGS2,IDO1,SFN,FGFBP1	79	361	13528	3.7948	0.989393	0.112757	7.18553
PIR_SUPERFAMILY	PIRSF002359:annexin I	3	3.06122	0.00474276	ANXA1,ANXA4,ANXA3	66	12	7396	28.0152	0.276225	0.149251	4.77316
SP_PIR_KEYWORDS	transmembrane protein	10	10.2041	0.00511088	BST2,TSPAN8,HLA-DMA,UGT1A1,HLA-DQA1,EPCAM,UGT1A7,CD9,UGT1A6,UGT1A10,IFI27,UGT1A9,UGT1A8,UGT1A3,CD69,UGT1A5,UGT1A4,CD2	98	642	19235	3.05725	0.64113	0.0758034	6.22049
GOTERM_BP_FAT	GO:0014070~response to organic cyclic substance	5	5.10204	0.00522008	FOS,CCND1,PTGS2,CCND2,JUNB	79	121	13528	7.07605	0.993355	0.120641	7.89487
UP_SEQ_FEATURE	region of interest:Linker 1	4	4.08163	0.00542446	KRT19,KRT15,KRT13,KRT23	98	70	19113	11.1446	0.861161	0.326244	7.20657
UP_SEQ_FEATURE	region of interest:Coil 1A	4	4.08163	0.00542446	KRT19,KRT15,KRT13,KRT23	98	70	19113	11.1446	0.861161	0.326244	7.20657
UP_SEQ_FEATURE	region of interest:Coil 1B	4	4.08163	0.00542446	KRT19,KRT15,KRT13,KRT23	98	70	19113	11.1446	0.861161	0.326244	7.20657
SP_PIR_KEYWORDS	phospholipid binding	3	3.06122	0.00544435	ANXA1,ANXA4,ANXA3	98	22	19235	26.7648	0.664403	0.0750254	6.61372
GOTERM_BP_FAT	GO:0031667~response to nutrient levels	6	6.12245	0.00556619	CCL2,PTGS2,ASNS,UGT1A1,UGT1A7,UGT1A6,UGT1A10,UGT1A9,CCND1,PLA2G4A,UGT1A8,UGT1A3,UGT1A5,UGT1A4	79	197	13528	5.21545	0.995239	0.125132	8.39712
UP_SEQ_FEATURE	region of interest:Rod	4	4.08163	0.00564318	KRT19,KRT15,KRT13,KRT23	98	71	19113	10.9876	0.871814	0.289921	7.48679
GOTERM_BP_FAT	GO:0051385~response to mineralocorticoid stimulus	3	3.06122	0.00583003	FOS,CCND1,JUNB	79	20	13528	25.6861	0.996308	0.1277	8.77826
GOTERM_BP_FAT	GO:0032570~response to progesterone stimulus	3	3.06122	0.00583003	FOS,CCL2,JUNB	79	20	13528	25.6861	0.996308	0.1277	8.77826
GOTERM_BP_FAT	GO:0045471~response to ethanol	4	4.08163	0.00596893	UGT1A7,UGT1A10,UGT1A6,CCND1,UGT1A9,CCL2,UGT1A8,UGT1A3,CCND2,UGT1A5,UGT1A4,UGT1A1	79	64	13528	10.7025	0.99677	0.127643	8.97833
UP_SEQ_FEATURE	region of interest:Head	4	4.08163	0.00609633	KRT19,KRT15,KRT13,KRT23	98	73	19113	10.6866	0.891363	0.271746	8.06485
KEGG_PATHWAY	hsa04620:Toll-like receptor signaling pathway	5	5.10204	0.00644694	FOS,CXCL9,CXCL11,CCL5,CXCL10	39	101	5085	6.45468	0.388325	0.151132	6.57963
GOTERM_BP_FAT	GO:0033273~response to vitamin	4	4.08163	0.00650209	PLA2G4A,CCND1,CCL2,PTGS2	79	66	13528	10.3782	0.998068	0.135266	9.74244
BBID	33.GProt-coupled_Rec_T_Cell_med_Inflamm	3	3.06122	0.00673009	CCL2,CCL5,CXCL10	11	5	358	19.5273	0.120414	0.0621376	4.93494
BBID	34.Chemokines_in_EAE	3	3.06122	0.00673009	CCL2,CCL5,CXCL10	11	5	358	19.5273	0.120414	0.0621376	4.93494
INTERPRO	IPR016044:Filament	4	4.08163	0.00695096	KRT19,KRT15,KRT13,KRT23	91	72	16659	10.1703	0.790378	0.200051	8.51982
INTERPRO	IPR018039:Intermediate filament protein, conserved site	4	4.08163	0.00695096	KRT19,KRT15,KRT13,KRT23	91	72	16659	10.1703	0.790378	0.200051	8.51982
SP_PIR_KEYWORDS	Intermediate filament	4	4.08163	0.00719639	KRT19,KRT15,KRT13,KRT23	98	78	19235	10.0654	0.764132	0.0918074	8.65489
INTERPRO	IPR001664:Intermediate filament protein	4	4.08163	0.0072209	KRT19,KRT15,KRT13,KRT23	91	73	16659	10.031	0.802763	0.183655	8.83677
GOTERM_BP_FAT	GO:0050804~regulation of synaptic transmission	5	5.10204	0.00785262	S100P,CCL2,PTGS2,RAB11A,NMU	79	136	13528	6.29561	0.999475	0.157724	11.6512
GOTERM_MF_FAT	GO:0005544~calcium-dependent phospholipid binding	3	3.06122	0.00833209	ANXA1,ANXA4,ANXA3	70	26	12983	21.4005	0.778218	0.193581	9.79274
GOTERM_BP_FAT	GO:0007584~response to nutrient	5	5.10204	0.00867854	CCL2,PTGS2,UGT1A1,UGT1A7,UGT1A6,UGT1A10,UGT1A9,CCND1,PLA2G4A,UGT1A8,UGT1A3,UGT1A5,UGT1A4	79	140	13528	6.11573	0.999764	0.169363	12.7998
GOTERM_MF_FAT	GO:0019887~protein kinase regulator activity	4	4.08163	0.00912076	CCND1,SFN,TRIB2,CXCL10	70	81	12983	9.15908	0.80781	0.186296	10.6725
UP_SEQ_FEATURE	region of interest:Rod-like helical tail	2	2.04082	0.0101247	KRT19,KRT23	98	2	19113	195.031	0.975127	0.369819	13.0584
GOTERM_BP_FAT	GO:0051969~regulation of transmission of nerve impulse	5	5.10204	0.0102571	S100P,CCL2,PTGS2,RAB11A,NMU	79	147	13528	5.82451	0.999949	0.193231	14.9563
GOTERM_BP_FAT	GO:0034097~response to cytokine stimulus	4	4.08163	0.010653	FOS,PTGS2,CCL5,JUNB	79	79	13528	8.67041	0.999965	0.19612	15.4893
KEGG_PATHWAY	hsa04621:NOD-like receptor signaling pathway	4	4.08163	0.0107516	CXCL1,CCL2,CXCL2,CCL5	39	62	5085	8.41191	0.560248	0.185667	10.752
GOTERM_BP_FAT	GO:0031622~positive regulation of fever	2	2.04082	0.0114988	PLA2G4A,CCL5	79	2	13528	171.241	0.999985	0.206123	16.6175
GOTERM_BP_FAT	GO:0031652~positive regulation of heat generation	2	2.04082	0.0114988	PLA2G4A,CCL5	79	2	13528	171.241	0.999985	0.206123	16.6175
GOTERM_BP_FAT	GO:0031650~regulation of heat generation	2	2.04082	0.0114988	PLA2G4A,CCL5	79	2	13528	171.241	0.999985	0.206123	16.6175
GOTERM_BP_FAT	GO:0031620~regulation of fever	2	2.04082	0.0114988	PLA2G4A,CCL5	79	2	13528	171.241	0.999985	0.206123	16.6175
GOTERM_BP_FAT	GO:0031644~regulation of neurological system process	5	5.10204	0.0117497	S100P,CCL2,PTGS2,RAB11A,NMU	79	153	13528	5.59609	0.999988	0.206323	16.9493
GOTERM_BP_FAT	GO:0019882~antigen processing and presentation	4	4.08163	0.0121767	HLA-DMA,PSMB8,HLA-DQA1,PSMB9	79	83	13528	8.25255	0.999992	0.209221	17.5114
OMIM_DISEASE	Genome-wide Association Scan Identifies a Prostaglandin-Endoperoxide Synthase 2 Variant Involved in Risk of Knee Osteoarthritis	2	2.04082	0.0122115	PLA2G4A,PTGS2	16	3	3671	152.958	0.349514	0.349514	10.3118
GOTERM_BP_FAT	GO:0050729~positive regulation of inflammatory response	3	3.06122	0.0128606	PLA2G4A,IDO1,CCL5	79	30	13528	17.1241	0.999996	0.215842	18.4043
GOTERM_MF_FAT	GO:0019207~kinase regulator activity	4	4.08163	0.0132609	CCND1,SFN,TRIB2,CXCL10	70	93	12983	7.97727	0.909547	0.23432	15.1625
KEGG_PATHWAY	hsa04115:p53 signaling pathway	4	4.08163	0.0138168	CCND1,SERPINB5,CCND2,SFN	39	68	5085	7.66968	0.652641	0.190614	13.6195
GOTERM_BP_FAT	GO:0051241~negative regulation of multicellular organismal process	5	5.10204	0.014835	PTGS2,ARG2,TSPAN8,IDO1,ANXA4	79	164	13528	5.22075	0.999999	0.240697	20.9313
SP_PIR_KEYWORDS	phospholipase a2 inhibitor	2	2.04082	0.0150533	ANXA1,ANXA3	98	3	19235	130.85	0.951855	0.172707	17.3133
UP_SEQ_FEATURE	site:Cleavage; by autocatalysis	2	2.04082	0.0151489	PSMB8,PSMB9	98	3	19113	130.02	0.996078	0.459727	18.9339
GOTERM_BP_FAT	GO:0007586~digestion	4	4.08163	0.0155822	UGT1A7,UGT1A10,UGT1A6,UGT1A9,UGT1A8,UGT1A3,UGT1A5,PRSS3,UGT1A4,TFF3,UGT1A1,NMU	79	91	13528	7.52706	1	0.247138	21.8684
GOTERM_MF_FAT	GO:0019834~phospholipase A2 inhibitor activity	2	2.04082	0.0158606	ANXA1,ANXA3	70	3	12983	123.648	0.943741	0.250072	17.875
INTERPRO	IPR015451:Cyclin D	2	2.04082	0.016121	CCND1,CCND2	91	3	16659	122.044	0.973762	0.332692	18.7373
PIR_SUPERFAMILY	PIRSF002282:cytoskeletal keratin	4	4.08163	0.0162317	KRT19,KRT15,KRT13,KRT23	66	61	7396	7.34824	0.671366	0.309912	15.4948
GOTERM_BP_FAT	GO:0050806~positive regulation of synaptic transmission	3	3.06122	0.0163417	CCL2,PTGS2,NMU	79	34	13528	15.1095	1	0.253462	22.8102
GOTERM_MF_FAT	GO:0005198~structural molecule activity	9	9.18367	0.0187599	KRT19,LAMB2,CLDN3,KRT15,NELL2,ANXA1,RPS4Y1,KRT13,KRT23	70	634	12983	2.63288	0.966921	0.266477	20.806
GOTERM_BP_FAT	GO:0007155~cell adhesion	10	10.2041	0.0189869	CD9,CCL2,LAMB2,ROBO1,CLDN3,NELL2,CD2,IL32,FCGBP,CCL5	79	700	13528	2.44629	1	0.283872	26.0081
GOTERM_BP_FAT	GO:0022610~biological adhesion	10	10.2041	0.0191453	CD9,CCL2,LAMB2,ROBO1,CLDN3,NELL2,CD2,IL32,FCGBP,CCL5	79	701	13528	2.4428	1	0.281578	26.1957
GOTERM_BP_FAT	GO:0051971~positive regulation of transmission of nerve impulse	3	3.06122	0.0191861	CCL2,PTGS2,NMU	79	37	13528	13.8844	1	0.277902	26.2439
GOTERM_BP_FAT	GO:0031646~positive regulation of neurological system process	3	3.06122	0.0211895	CCL2,PTGS2,NMU	79	39	13528	13.1723	1	0.297952	28.5759
GOTERM_BP_FAT	GO:0008544~epidermis development	5	5.10204	0.0216643	PTGS2,KRT15,ANXA1,KRT13,SFN	79	184	13528	4.65327	1	0.299272	29.1184
SP_PIR_KEYWORDS	pyroglutamic acid	3	3.06122	0.0225583	LCN2,CCL2,IGJ	98	46	19235	12.8006	0.989573	0.235422	24.8725
GOTERM_BP_FAT	GO:0043627~response to estrogen stimulus	4	4.08163	0.0227111	KRT19,CCND1,PTGS2,CCND2	79	105	13528	6.52345	1	0.307053	30.3008
GOTERM_BP_FAT	GO:0051591~response to cAMP	3	3.06122	0.0243497	FOS,CCND2,JUNB	79	42	13528	12.2315	1	0.321006	32.1147
SP_PIR_KEYWORDS	immune response	5	5.10204	0.0267744	TAP1,HLA-DMA,PSMB8,HLA-DQA1,PSMB9	98	224	19235	4.38115	0.995608	0.260328	28.8346
GOTERM_BP_FAT	GO:0007398~ectoderm development	5	5.10204	0.0278712	PTGS2,KRT15,ANXA1,KRT13,SFN	79	199	13528	4.30253	1	0.35388	35.8642
GOTERM_BP_FAT	GO:0048878~chemical homeostasis	8	8.16327	0.0279659	CD9,PLA2G4A,MALL,CCL2,SAA2,CXCL13,CCL5,CKB	79	512	13528	2.67563	1	0.350348	35.9623
GOTERM_BP_FAT	GO:0009314~response to radiation	5	5.10204	0.028319	FOS,CCND1,CCL2,JUNB,NMU	79	200	13528	4.28101	1	0.349503	36.3269
SP_PIR_KEYWORDS	Proto-oncogene	5	5.10204	0.0291176	FOS,CCND1,POU2AF1,ROBO1,HOXA9	98	230	19235	4.26686	0.997288	0.267324	30.9527
UP_SEQ_FEATURE	propeptide:Removed in mature form	5	5.10204	0.0293004	BST2,ISG15,RAB11A,PSMB8,PSMB9	98	229	19113	4.25831	0.999979	0.660234	33.5638
GOTERM_BP_FAT	GO:0008284~positive regulation of cell proliferation	7	7.14286	0.0320753	KLF5,PLA2G4A,CCND1,CCL2,PTGS2,CCND2,CXCL10	79	414	13528	2.89537	1	0.381519	40.0865
GOTERM_BP_FAT	GO:0044057~regulation of system process	6	6.12245	0.0328485	S100P,CCL2,PTGS2,ARG2,RAB11A,NMU	79	309	13528	3.32506	1	0.384184	40.8341
GOTERM_BP_FAT	GO:0019369~arachidonic acid metabolic process	2	2.04082	0.0341063	PLA2G4A,PTGS2	79	6	13528	57.0802	1	0.391147	42.0317
PIR_SUPERFAMILY	PIRSF500568:growth regulated protein, alpha/beta/gamma types	2	2.04082	0.0347004	CXCL3,CXCL2	66	4	7396	56.0303	0.909421	0.451399	30.4642
SP_PIR_KEYWORDS	urea cycle	2	2.04082	0.034776	ASS1,ARG2	98	7	19235	56.0787	0.999157	0.29809	35.8304
GOTERM_BP_FAT	GO:0009064~glutamine family amino acid metabolic process	3	3.06122	0.0361447	ASS1,ARG2,ASNS	79	52	13528	9.87926	1	0.404674	43.9245
SP_PIR_KEYWORDS	keratin	4	4.08163	0.0363833	KRT19,KRT15,KRT13,KRT23	98	144	19235	5.4521	0.999396	0.2974	37.1569
INTERPRO	IPR000243:Peptidase T1A, proteasome beta-subunit	2	2.04082	0.0372166	PSMB8,PSMB9	91	7	16659	52.3046	0.999796	0.572397	38.38
GOTERM_BP_FAT	GO:0001889~liver development	3	3.06122	0.0374244	CCND1,CCND2,LSR	79	53	13528	9.69286	1	0.411145	45.083
GOTERM_BP_FAT	GO:0000079~regulation of cyclin-dependent protein kinase activity	3	3.06122	0.0387214	CCND1,CCND2,SFN	79	54	13528	9.51336	1	0.417522	46.2343
SP_PIR_KEYWORDS	Antiviral defense	3	3.06122	0.0391373	BST2,ISG15,MX1	98	62	19235	9.4972	0.999659	0.304374	39.3714
GOTERM_BP_FAT	GO:0042981~regulation of apoptosis	10	10.2041	0.0411955	PLA2G4A,CCL2,PTGS2,ANXA1,CD2,ASNS,IDO1,SFN,MX1,ANXA4	79	804	13528	2.12986	1	0.433129	48.368
GOTERM_BP_FAT	GO:0009612~response to mechanical stimulus	3	3.06122	0.0413662	FOS,CCL2,JUNB	79	56	13528	9.1736	1	0.429994	48.5123
GOTERM_BP_FAT	GO:0043603~cellular amide metabolic process	3	3.06122	0.0413662	ASS1,ARG2,IDO1	79	56	13528	9.1736	1	0.429994	48.5123
GOTERM_BP_FAT	GO:0051726~regulation of cell cycle	6	6.12245	0.0421678	CCND1,PTGS2,CCND2,ASNS,SFN,JUNB	79	331	13528	3.10406	1	0.43186	49.1846
GOTERM_BP_FAT	GO:0045787~positive regulation of cell cycle	3	3.06122	0.0427136	CCND1,CCND2,ASNS	79	57	13528	9.01266	1	0.431711	49.6377
GOTERM_BP_FAT	GO:0043067~regulation of programmed cell death	10	10.2041	0.0434284	PLA2G4A,CCL2,PTGS2,ANXA1,CD2,ASNS,IDO1,SFN,MX1,ANXA4	79	812	13528	2.10887	1	0.43285	50.2254
GOTERM_BP_FAT	GO:0010941~regulation of cell death	10	10.2041	0.0442866	PLA2G4A,CCL2,PTGS2,ANXA1,CD2,ASNS,IDO1,SFN,MX1,ANXA4	79	815	13528	2.10111	1	0.435031	50.9225
GOTERM_BP_FAT	GO:0045737~positive regulation of cyclin-dependent protein kinase activity	2	2.04082	0.0452178	CCND1,CCND2	79	8	13528	42.8101	1	0.437687	51.6685
GOTERM_BP_FAT	GO:0009416~response to light stimulus	4	4.08163	0.0454233	FOS,CCND1,JUNB,NMU	79	138	13528	4.96349	1	0.435016	51.8316
GOTERM_BP_FAT	GO:0001890~placenta development	3	3.06122	0.0468526	PLA2G4A,PTGS2,JUNB	79	60	13528	8.56203	1	0.441166	52.9526
GOTERM_BP_FAT	GO:0048246~macrophage chemotaxis	2	2.04082	0.0507262	CCL2,SAA2	79	9	13528	38.0534	1	0.463878	55.8688
GOTERM_BP_FAT	GO:0032103~positive regulation of response to external stimulus	3	3.06122	0.0525894	PLA2G4A,IDO1,CCL5	79	64	13528	8.0269	1	0.472146	57.2104
GOTERM_BP_FAT	GO:0048167~regulation of synaptic plasticity	3	3.06122	0.0525894	S100P,PTGS2,RAB11A	79	64	13528	8.0269	1	0.472146	57.2104
GOTERM_MF_FAT	GO:0005509~calcium ion binding	10	10.2041	0.0534237	PLA2G4A,S100P,CD69,NELL2,VSNL1,PRSS3,ANXA1,ANXA4,ANXA3,S100A2	70	919	12983	2.01819	0.999949	0.561131	49.1492
SP_PIR_KEYWORDS	host-virus interaction	5	5.10204	0.0561756	KRT19,ISG15,TAP1,PSMB8,PSMB9	98	285	19235	3.44343	0.99999	0.395129	51.5508
GOTERM_BP_FAT	GO:0000050~urea cycle	2	2.04082	0.0562032	ASS1,ARG2	79	10	13528	34.2481	1	0.491246	59.7043
GOTERM_BP_FAT	GO:0019627~urea metabolic process	2	2.04082	0.0562032	ASS1,ARG2	79	10	13528	34.2481	1	0.491246	59.7043
GOTERM_BP_FAT	GO:0007267~cell-cell signaling	8	8.16327	0.0573677	BST2,ISG15,CXCL13,CXCL9,CXCL11,CCL5,FGFBP1,CXCL10	79	600	13528	2.28321	1	0.494344	60.4785
INTERPRO	IPR019956:Ubiquitin subgroup	2	2.04082	0.0578647	ISG15,UBD	91	11	16659	33.2847	0.999998	0.702935	53.2779
KEGG_PATHWAY	hsa00330:Arginine and proline metabolism	3	3.06122	0.0590367	ASS1,ARG2,CKB	39	53	5085	7.38026	0.990193	0.537348	47.2885
GOTERM_BP_FAT	GO:0043434~response to peptide hormone stimulus	4	4.08163	0.0593256	CCND2,TFF3,CCL5,JUNB	79	154	13528	4.44781	1	0.502169	61.7489
GOTERM_BP_FAT	GO:0031099~regeneration	3	3.06122	0.0600912	CCND1,CCL2,LAMB2	79	69	13528	7.44524	1	0.502652	62.2351
GOTERM_BP_FAT	GO:0046394~carboxylic acid biosynthetic process	4	4.08163	0.0602542	PTGS2,ASS1,ASNS,IDO1	79	155	13528	4.41911	1	0.499564	62.3379
GOTERM_BP_FAT	GO:0016053~organic acid biosynthetic process	4	4.08163	0.0602542	PTGS2,ASS1,ASNS,IDO1	79	155	13528	4.41911	1	0.499564	62.3379
GOTERM_BP_FAT	GO:0009628~response to abiotic stimulus	6	6.12245	0.0611418	FOS,PLA2G4A,CCND1,CCL2,JUNB,NMU	79	368	13528	2.79196	1	0.500788	62.893
GOTERM_BP_FAT	GO:0043604~amide biosynthetic process	2	2.04082	0.061649	ASS1,ARG2	79	11	13528	31.1346	1	0.499782	63.2067
INTERPRO	IPR001003:MHC class II, alpha chain, N-terminal	2	2.04082	0.0629579	HLA-DMA,HLA-DQA1	91	12	16659	30.511	1	0.702945	56.4019
INTERPRO	IPR014400:Cyclin, A/B/D/E	2	2.04082	0.0629579	CCND1,CCND2	91	12	16659	30.511	1	0.702945	56.4019
INTERPRO	IPR016050:Proteasome, beta-type subunit, conserved site	2	2.04082	0.0629579	PSMB8,PSMB9	91	12	16659	30.511	1	0.702945	56.4019
GOTERM_CC_FAT	GO:0000307~cyclin-dependent protein kinase holoenzyme complex	2	2.04082	0.0643292	CCND1,CCND2	78	11	12782	29.7949	0.999971	0.824455	55.0797
GOTERM_BP_FAT	GO:0003006~reproductive developmental process	5	5.10204	0.0645859	PLA2G4A,CCND1,PTGS2,CCND2,JUNB	79	262	13528	3.26795	1	0.512601	64.9752
GOTERM_BP_FAT	GO:0006873~cellular ion homeostasis	6	6.12245	0.0646126	CD9,CCL2,SAA2,CXCL13,CCL5,CKB	79	374	13528	2.74717	1	0.508843	64.9909
GOTERM_BP_FAT	GO:0006937~regulation of muscle contraction	3	3.06122	0.0647585	PTGS2,ARG2,NMU	79	72	13528	7.13502	1	0.505802	65.0766
GOTERM_BP_FAT	GO:0031349~positive regulation of defense response	3	3.06122	0.0663408	PLA2G4A,IDO1,CCL5	79	73	13528	7.03728	1	0.510706	65.9936
GOTERM_BP_FAT	GO:0002675~positive regulation of acute inflammatory response	2	2.04082	0.0670637	PLA2G4A,CCL5	79	12	13528	28.5401	1	0.510849	66.4049
GOTERM_MF_FAT	GO:0046983~protein dimerization activity	7	7.14286	0.0676386	GPD1L,FOS,ROBO1,TAP1,CD2,ASNS,JUNB	70	542	12983	2.39539	0.999997	0.620808	57.7959
GOTERM_BP_FAT	GO:0055082~cellular chemical homeostasis	6	6.12245	0.0681932	CD9,CCL2,SAA2,CXCL13,CCL5,CKB	79	380	13528	2.7038	1	0.513161	67.0384
GOTERM_BP_FAT	GO:0006979~response to oxidative stress	4	4.08163	0.0689169	FOS,PLA2G4A,PTGS2,CCL5	79	164	13528	4.1766	1	0.513287	67.4383
GOTERM_BP_FAT	GO:0006525~arginine metabolic process	2	2.04082	0.0724476	ASS1,ARG2	79	13	13528	26.3447	1	0.527867	69.3254
GOTERM_BP_FAT	GO:0046700~heterocycle catabolic process	3	3.06122	0.0727972	UGT1A7,UGT1A10,UGT1A6,UGT1A9,UGT1A8,UGT1A3,UGT1A5,UGT1A4,RAB11A,IDO1,UGT1A1	79	77	13528	6.67171	1	0.525967	69.5065
INTERPRO	IPR004367:Cyclin, C-terminal	2	2.04082	0.0730629	CCND1,CCND2	91	14	16659	26.1523	1	0.729448	62.0376
INTERPRO	IPR001353:Proteasome, alpha and beta subunits	2	2.04082	0.0730629	PSMB8,PSMB9	91	14	16659	26.1523	1	0.729448	62.0376
KEGG_PATHWAY	hsa04514:Cell adhesion molecules (CAMs)	4	4.08163	0.0746795	CLDN3,CD2,HLA-DMA,HLA-DQA1	39	132	5085	3.95105	0.997257	0.569444	55.8132
GOTERM_BP_FAT	GO:0006959~humoral immune response	3	3.06122	0.0760989	POU2AF1,CCL2,BST2	79	79	13528	6.5028	1	0.538713	71.1688
GOTERM_BP_FAT	GO:0051094~positive regulation of developmental process	5	5.10204	0.0766388	PLA2G4A,ROBO1,CCL5,HLA-DMA,JUNB	79	278	13528	3.07987	1	0.537716	71.4324
GOTERM_BP_FAT	GO:0030728~ovulation	2	2.04082	0.0778009	PLA2G4A,PTGS2	79	14	13528	24.4629	1	0.539722	71.9921
GOTERM_MF_FAT	GO:0042288~MHC class I protein binding	2	2.04082	0.0817728	HLA-DMA,PSMB8	70	16	12983	23.1839	1	0.666078	65.0346
SP_PIR_KEYWORDS	proteinase	2	2.04082	0.0823891	PSMB8,PSMB9	98	17	19235	23.0912	1	0.511549	65.962
GOTERM_BP_FAT	GO:0009266~response to temperature stimulus	3	3.06122	0.0828421	FOS,PLA2G4A,CCL2	79	83	13528	6.18942	1	0.559672	74.3035
GOTERM_BP_FAT	GO:0001775~cell activation	5	5.10204	0.0838854	CD9,SAA2,BST2,CD2,HLA-DMA	79	287	13528	2.98328	1	0.560836	74.759
GOTERM_MF_FAT	GO:0004867~serine-type endopeptidase inhibitor activity	3	3.06122	0.0859076	SERPINB5,SERPINB1,SLPI	70	92	12983	6.04798	1	0.659685	66.9253
GOTERM_BP_FAT	GO:0050801~ion homeostasis	6	6.12245	0.0870308	CD9,CCL2,SAA2,CXCL13,CCL5,CKB	79	409	13528	2.51209	1	0.571251	76.0869
UP_SEQ_FEATURE	calcium-binding region:1; low affinity	2	2.04082	0.0875526	S100P,S100A2	98	18	19113	21.6701	1	0.951375	71.6325
GOTERM_BP_FAT	GO:0033280~response to vitamin D	2	2.04082	0.088416	PLA2G4A,PTGS2	79	16	13528	21.4051	1	0.573749	76.6507
GOTERM_BP_FAT	GO:0006874~cellular calcium ion homeostasis	4	4.08163	0.0889291	CCL2,SAA2,CXCL13,CCL5	79	183	13528	3.74296	1	0.572475	76.8564
PIR_SUPERFAMILY	PIRSF001771:cyclin, A/B/D/E types	2	2.04082	0.0925957	CCND1,CCND2	66	11	7396	20.3747	0.99865	0.733258	63.1984
GOTERM_BP_FAT	GO:0031401~positive regulation of protein modification process	4	4.08163	0.093424	CCND1,CCND2,PSMB8,PSMB9	79	187	13528	3.6629	1	0.587874	78.5869
GOTERM_BP_FAT	GO:0043200~response to amino acid stimulus	2	2.04082	0.0936783	CCL2,ASNS	79	17	13528	20.1459	1	0.585488	78.6811
GOTERM_BP_FAT	GO:0055074~calcium ion homeostasis	4	4.08163	0.0945624	CCL2,SAA2,CXCL13,CCL5	79	188	13528	3.64342	1	0.585696	79.0055
SP_PIR_KEYWORDS	threonine protease	2	2.04082	0.0962144	PSMB8,PSMB9	98	20	19235	19.6276	1	0.554832	71.8599
GOTERM_MF_FAT	GO:0032395~MHC class II receptor activity	2	2.04082	0.0963543	HLA-DMA,HLA-DQA1	70	19	12983	19.5233	1	0.680126	71.2916
UP_SEQ_FEATURE	region of interest:Alpha-2	2	2.04082	0.0967996	HLA-DMA,HLA-DQA1	98	20	19113	19.5031	1	0.95403	75.3401
UP_SEQ_FEATURE	region of interest:Alpha-1	2	2.04082	0.0967996	HLA-DMA,HLA-DQA1	98	20	19113	19.5031	1	0.95403	75.3401
INTERPRO	IPR001353:Proteasome, subunit alpha/beta	2	2.04082	0.0978562	PSMB8,PSMB9	91	19	16659	19.2701	1	0.807508	73.1442
KEGG_PATHWAY	hsa05416:Viral myocarditis	3	3.06122	0.0980043	CCND1,HLA-DMA,HLA-DQA1	39	71	5085	5.50921	0.999606	0.624645	66.2234
GOTERM_CC_FAT	GO:0005882~intermediate filament	4	4.08163	0.0981995	KRT19,KRT15,KRT13,KRT23	78	183	12782	3.5819	1	0.901555	71.1785
GOTERM_BP_FAT	GO:0045987~positive regulation of smooth muscle contraction	2	2.04082	0.0989105	PTGS2,NMU	79	18	13528	19.0267	1	0.599636	80.535
GOTERM_BP_FAT	GO:0046717~acid secretion	2	2.04082	0.0989105	ANXA1,NMU	79	18	13528	19.0267	1	0.599636	80.535
