# Supplementary material for: Consistent Differential Expression Pattern (CDEP) on microarray to identify genes related to metastatic behavior
Source: BMC Bioinformatics. 2011 Nov 11;12:438. doi: 10.1186/1471-2105-12-438 (PMC3251006; doi:10.1186/1471-2105-12-438)
Supplement: Additional file 4 — Comparison of Significant Genes Identified by CDEP, Meta-Profile and Meta-RankProd. List of genes that are differentially expressed consistently in metastatic cancer cells as identified by CDEP, Meta-Profile and Meta-RankProd from six data sets used. [file 1471-2105-12-438-S4.XLSX]

## Sheet: Sheet1
CDEP identified up-regulated genes			CDEP identified up-regulated genes			Meta-Profile identified up-regulated genes			Meta-RankProd identified up-regulated genes			Meta-RankProd identified down-regulated genes
Entrez gene ID	Gene Symbol	FDR	Entrez gene ID	Gene Symbol	FDR	Entrez gene ID	Gene Symbol	FDR	Entrez gene ID	Gene Symbol	FDR	Entrez gene ID	Gene Symbol	FDR
12	SERPINA3	0	301	ANXA1	0.0111111	682	BSG	<=0.05	12	SERPINA3	0	9	NAT1	0.000797607
205	AK4	0.0113924	306	ANXA3	0.0125	6576	SLC25A1	<=0.05	13	AADAC	0.0194468	26	ABP1	0.000454545
214	ALCAM	0.00769231	307	ANXA4	0.0308642				47	ACLY	0	30	ACAA1	0.00371651
216	ALDH1A1	0.00357143	384	ARG2	0.0294872				54	ACP5	0.00097493	34	ACADM	0.000347222
231	AKR1B1	0.0496454	440	ASNS	0.0438776				81	ACTN4	0.00563087	36	ACADSB	0.000131579
338	APOB	0.0433071	445	ASS1	0				86	ACTL6A	0	50	ACO2	0.00229358
341	APOC1	0.00566038	595	CCND1	0.0375				97	ACYP1	0.00758342	52	ACP1	0.00177736
347	APOD	0.00746269	684	BST2	0.0122449				123	PLIN2	0	55	ACPP	0
348	APOE	0	688	KLF5	0.0117647				125	ADH1B	0	58	ACTA1	0
650	BMP2	0.0473684	894	CCND2	0.00714286				133	ADM	0	59	ACTA2	0
682	BSG	0.00576923	914	CD2	0.0358696				142	PARP1	0.0470155	60	ACTB	0.026244
760	CA2	0.005	928	CD9	0.00454545				157	ADRBK2	0.00141935	70	ACTC1	0
768	CA9	0.0230769	969	CD69	0.0354839				162	AP1B1	0.00110193	72	ACTG2	0
857	CAV1	0.00344828	1152	CKB	0.0267606				163	AP2B1	0	87	ACTN1	0
871	SERPINH1	0.0037037	1365	CLDN3	0.0364583				164	AP1G1	0.0360555	90	ACVR1	0.000124844
1009	CDH11	0.0078125	1672	DEFB1	0.0372093				183	AGT	0	95	ACY1	0.000133156
1029	CDKN2A	0.048951	1847	DUSP5	0				203	AK1	0.0398479	98	ACYP2	0
1114	CHGB	0.0481752	1992	SERPINB1	0.00769231				205	AK4	0	104	ADARB1	0.00045045
1116	CHI3L1	0.016092	2353	FOS	0.0102564				212	ALAS2	0.0331757	120	ADD3	0.00254083
1266	CNN3	0.0168539	2633	GBP1	0.05				213	ALB	0	128	ADH5	0
1277	COL1A1	0.00526316	2810	SFN	0.0263889				214	ALCAM	0	131	ADH7	0.000984252
1278	COL1A2	0.00769231	2919	CXCL1	0				222	ALDH3B2	0.00131062	154	ADRB2	0.000639659
1281	COL3A1	0.00588235	2920	CXCL2	0.0475248				226	ALDOA	0	165	AEBP1	0
1282	COL4A1	0.0025	2921	CXCL3	0.0264706				230	ALDOC	0.00219653	166	AES	0.000124378
1284	COL4A2	0.00833333	3108	HLA-DMA	0.02				249	ALPL	0.0232053	175	AGA	0
1289	COL5A1	0.0362069	3117	HLA-DQA1	0.0238806				268	AMH	0.0392993	178	AGL	0
1290	COL5A2	0	3205	HOXA9	0.05				285	ANGPT2	0	182	JAG1	0.00115274
1293	COL6A3	0.00425532	3429	IFI27	0.03125				292	SLC25A5	0	185	AGTR1	0.017276
1300	COL10A1	0.0486301	3434	IFIT1	0				302	ANXA2	0.0214771	191	AHCY	0.0122006
1301	COL11A1	0.0027027	3512	IGJ	0				325	APCS	0.049562	202	AIM1	0
1306	COL15A1	0.0235294	3620	IDO1	0				330	BIRC3	0.0128852	211	ALAS1	0.0453856
1356	CP	0.0430769	3627	CXCL10	0.00952381				335	APOA1	0.00475185	216	ALDH1A1	0
1363	CPE	0.00384615	3726	JUNB	0.0132075				338	APOB	0	217	ALDH2	0
1410	CRYAB	0.0181818	3860	KRT13	0.005				341	APOC1	0	218	ALDH3A1	0.0159074
1462	VCAN	0	3866	KRT15	0.0107143				344	APOC2	0.0427395	219	ALDH1B1	0.0250513
1490	CTGF	0.0116883	3880	KRT19	0.00526316				345	APOC3	0.000573066	220	ALDH1A3	0
1513	CTSK	0.0398305	3913	LAMB2	0.0443299				348	APOE	0	224	ALDH3A2	0
1545	CYP1B1	0.0180851	3934	LCN2	0				350	APOH	0.000573888	231	AKR1B1	0.00012987
1645	AKR1C1	0.0229358	4016	LOXL1	0.0126984				351	APP	0	244	ANXA8L2	0
1836	SLC26A2	0.0178947	4072	EPCAM	0.0127273				358	AQP1	0.0486823	247	ALOX15B	0
1948	EFNB2	0.0186813	4283	CXCL9	0.00833333				360	AQP3	0.0346939	262	AMD1	0
2059	EPS8	0.003125	4599	MX1	0				361	AQP4	0.000571429	266	AMELY	0.0121439
2167	FABP4	0.0025641	4753	NELL2	0.0108108				367	AR	0	274	BIN1	0.000625
2191	FAP	0.00625	5268	SERPINB5	0				378	ARF4	0.000164204	275	AMT	0
2244	FGB	0.0170455	5321	PLA2G4A	0.00930233				383	ARG1	0.0393455	280	AMY2B	0
2273	FHL1	0.00757576	5450	POU2AF1	0				400	ARL1	0	283	ANG	0.0452818
2335	FN1	0.0047619	5646	PRSS3	0.0260274				435	ASL	0.0107977	288	ANK3	0
2669	GEM	0.0173469	5696	PSMB8	0.0297297				440	ASNS	0	290	ANPEP	0
2697	GJA1	0.0442623	5698	PSMB9	0				468	ATF4	0.0315789	293	SLC25A6	0.000891089
2778	GNAS	0.0474074	5743	PTGS2	0.0116667				471	ATIC	0.00652174	301	ANXA1	0
2878	GPX3	0.00238095	5920	RARRES3	0.026087				483	ATP1B3	0	306	ANXA3	0
2982	GUCY1A3	0.0429688	5947	RBP1	0.0298701				490	ATP2B1	0	307	ANXA4	0
2983	GUCY1B3	0.0436975	6091	ROBO1	0.0133333				506	ATP5B	0.0263799	308	ANXA5	0
3017	HIST1H2BD	0.0154762	6192	RPS4Y1	0.00555556				516	ATP5G1	0.0133087	310	ANXA7	0
3039	HBA1	0.00666667	6273	S100A2	0.0362637				521	ATP5I	0.000447761	311	ANXA11	0.00463353
3043	HBB	0.0144578	6286	S100P	0.008				526	ATP6V1B2	0.00156627	316	AOX1	0.00175763
3078	CFHR1	0.00857143	6289	SAA2	0.00909091				527	ATP6V0C	0.00936884	328	APEX1	0.0133284
3248	HPGD	0.0486111	6347	CCL2	0.0434343				528	ATP6V1C1	0.00891089	334	APLP2	0
3306	HSPA2	0.0300885	6352	CCL5	0.012766				545	ATR	0.00414453	347	APOD	0
3315	HSPB1	0	6373	CXCL11	0.0129032				595	CCND1	0	354	KLK3	0
3371	TNC	0.0184783	6590	SLPI	0.015625				604	BCL6	0	357	SHROOM2	0.0283198
3485	IGFBP2	0.0477612	6890	TAP1	0.0047619				633	BGN	0	360	AQP3	0.000127226
3486	IGFBP3	0.00434783	7033	TFF3	0.0134615				635	BHMT	0.0015625	381	ARF5	0.0210932
3491	CYR61	0.0435484	7103	TSPAN8	0.0103448				636	BICD1	0	384	ARG2	0
3576	IL8	0.0177083	7127	TNFAIP2	0.0271429				641	BLM	0.0210884	387	RHOA	0
3625	INHBB	0.0231481	7257	TSNAX	0.0341176				644	BLVRA	0.0113767	388	RHOB	0
3912	LAMB1	0.0111111	7447	VSNL1	0.0118644				650	BMP2	0.00142119	389	RHOC	0.0105945
3956	LGALS1	0.004	7851	MALL	0.0097561				664	BNIP3	0	390	RND3	0
4015	LOX	0.00222222	8519	IFITM1	0.00625				665	BNIP3L	0	397	ARHGDIB	0
4060	LUM	0.00434783	8766	RAB11A	0.0227273				673	BRAF	0	427	ASAH1	0
4071	TM4SF1	0.00263158	8857	FCGBP	0.012963				682	BSG	0	445	ASS1	0.000617284
4082	MARCKS	0.00793651	9111	NMI	0.00967742				694	BTG1	0	467	ATF3	0
4102	MAGEA3	0.00714286	9235	IL32	0.0130435				706	TSPO	0.0177817	473	RERE	0
4103	MAGEA4	0.0429752	9636	ISG15	0.00666667				729	C6	0.000153374	475	ATOX1	0.00549085
4111	MAGEA12	0	9804	TOMM20	0.0329268				730	C7	0.00219146	477	ATP1A2	0
4192	MDK	0.00243902	9882	TBC1D4	0.0122807				745	C11orf9	0.001375	479	ATP12A	0
4232	MEST	0	9982	FGFBP1	0.0337349				768	CA9	0.0155938	481	ATP1B1	0
4318	MMP9	0.0164706	10158	PDZK1IP1	0.0113636				771	CA12	0	489	ATP2A3	0.0387264
4692	NDN	0.0135802	10537	UBD	0				808	CALM3	0.00139064	498	ATP5A1	0
4811	NID1	0.0478261	10563	CXCL13	0.0366667				813	CALU	0.00137328	509	ATP5C1	0
4837	NNMT	0.00333333	10874	NMU	0.0495146				821	CANX	0.00121131	539	ATP5O	0
5054	SERPINE1	0.00416667	10875	FGL2	0.01				829	CAPZA1	0.0109615	540	ATP7B	0
5118	PCOLCE	0.00277778	10964	IFI44L	0.0114286				832	CAPZB	0.0193772	549	AUH	0
5176	SERPINF1	0	10974	C10orf116	0				837	CASP4	0	563	AZGP1	0
5217	PFN2	0.0115385	23160	WDR43	0.0131148				839	CASP6	0	567	B2M	0
5225	PGC	0.0433333	23171	GPD1L	0.012				868	CBLB	0	573	BAG1	0
5265	SERPINA1	0.0217822	23474	ETHE1	0.00740741				871	SERPINH1	0.00259594	587	BCAT2	0
5270	SERPINE2	0.00862069	23650	TRIM29	0.009375				889	KRIT1	0	593	BCKDHA	0.000647249
5327	PLAT	0.0454545	25966	C2CD2	0.0345238				890	CCNA2	0.000156986	622	BDH1	0
5352	PLOD2	0	25984	KRT23	0.0302632				891	CCNB1	0.00849151	624	BDKRB2	0.00435154
5627	PROS1	0.00294118	26175	C14orf109	0.0117647				904	CCNT1	0.00015674	629	CFB	0
5744	PTHLH	0.021	26751	SH3YL1	0.0105263				908	CCT6A	0	634	CEACAM1	0
5836	PYGL	0.0439024	27346	TMEM97	0.0347368				948	CD36	0.0476436	638	BIK	0.0145468
5918	RARRES1	0.00555556	28951	TRIB2	0.01				968	CD68	0.00155875	652	BMP4	0.0491844
5919	RARRES2	0.00285714	51316	PLAC8	0.0366667				973	CD79A	0.0227158	657	BMPR1A	0
5997	RGS2	0.0134146	51599	LSR	0.0306667				978	CDA	0.0164591	667	DST	0.000546448
6364	CCL20	0.0177778	54578	UGT1A6	0.00869565				987	LRBA	0	678	ZFP36L2	0
6414	SEPP1	0.0303571	221061	FAM171A1	0.0351064				990	CDC6	0.0464602	684	BST2	0.000129032
6576	SLC25A1	0.0162791							991	CDC20	0.00229621	686	BTD	0.00322581
6678	SPARC	0.00416667							997	CDC34	0.0380551	687	KLF9	0.0228058
6696	SPP1	0							1029	CDKN2A	0	688	KLF5	0
6781	STC1	0.00869565							1031	CDKN2C	0.000157233	689	BTF3	0.000131406
6876	TAGLN	0.00408163							1033	CDKN3	0	690	BTF3P11	0.0245024
6947	TCN1	0.00892857							1040	CDS1	0	706	TSPO	0.0307898
7045	TGFBI	0							1051	CEBPB	0.0353535	708	C1QBP	0.0145255
7058	THBS2	0.00454545							1052	CEBPD	0	710	SERPING1	0
7076	TIMP1	0.0030303							1054	CEBPG	0	713	C1QB	0.0275441
7078	TIMP3	0.00847458							1056	CEL	0	715	C1R	0
7138	TNNT1	0.0436508							1058	CENPA	0.0204953	716	C1S	0
7422	VEGFA	0.0434109							1063	CENPF	0.00057971	719	C3AR1	0.00641447
7424	VEGFC	0.0492958							1075	CTSC	0.0494522	720	C4A	0
7431	VIM	0.0367521							1081	CGA	0.0121097	730	C7	0.015541
7991	TUSC3	0.0182796							1105	CHD1	0.000165837	740	MRPL49	0.0256655
8140	SLC7A5	0.00322581							1116	CHI3L1	0	744	MPPED2	0
8334	HIST1H2AC	0.0489655							1164	CKS2	0	753	C18orf1	0
8349	HIST2H2BE	0.0350877							1173	AP2M1	0.000303951	754	PTTG1IP	0.000983284
8404	SPARCL1	0.0432							1175	AP2S1	0.000576369	761	CA3	0.000614125
8612	PPAP2C	0.0233645							1176	AP3S1	0.0129182	770	CA11	0.000242718
8743	TNFSF10	0.0306306							1181	CLCN2	0.0171681	776	CACNA1D	0.00724638
8910	SGCE	0.0121622							1195	CLK1	0	780	DDR1	0.00115718
9052	GPRC5A	0.00227273							1196	CLK2	0.0172261	800	CALD1	0
9590	AKAP12	0.0471429							1200	TPP1	0.00493179	805	CALM2	0.0101838
9805	SCRN1	0.00735294							1277	COL1A1	0.010951	822	CAPG	0
10398	MYL9	0.00806452							1278	COL1A2	0	824	CAPN2	0
10409	BASP1	0.00392157							1281	COL3A1	0	826	CAPNS1	0.00426985
10457	GPNMB	0							1282	COL4A1	0	831	CAST	0.00275311
10512	SEMA3C	0.0112676							1284	COL4A2	0.000159744	857	CAV1	0
10628	TXNIP	0.00819672							1290	COL5A2	0	881	CCIN	0.0199718
10631	POSTN	0.004							1293	COL6A3	0.0159928	885	CCK	0.00124521
10769	PLK2	0.0489796							1299	COL9A3	0	894	CCND2	0.000131752
10979	FERMT2	0.047482							1301	COL11A1	0	900	CCNG1	0
23089	PEG10	0.0118421							1314	COPA	0	909	CD1A	0.0145574
23532	PRAME	0.0175258							1315	COPB1	0.00334821	914	CD2	0.000126263
26064	RAI14	0.0309091							1317	SLC31A1	0	915	CD3D	0.0320427
51809	GALNT7	0.012							1337	COX6A1	0.0109721	919	CD247	0.000614754
55857	PLK1S1	0.0458015							1340	COX6B1	0.0348402	928	CD9	0
79589	RNF128	0.0109589							1345	COX6C	0	939	CD27	0.0148364
266740	MAGEA2B	0.00909091							1349	COX7B	0.0121212	951	CD37	0.0103211
283131	NEAT1	0.0228571							1356	CP	0	952	CD38	0
347902	AMIGO2	0.0226415							1360	CPB1	0	957	ENTPD5	0.000642398
100133941	CD24	0.00740741							1363	CPE	0	965	CD58	0.0084585
									1366	CLDN7	0.0403482	967	CD63	0
									1371	CPOX	0.0390374	969	CD69	0
									1373	CPS1	0	972	CD74	0
									1397	CRIP2	0.00813253	976	CD97	0
									1401	CRP	0	977	CD151	0
									1410	CRYAB	0	984	CDK11B	0.000127551
									1432	MAPK14	0.0334382	987	LRBA	0
									1434	CSE1L	0.00136816	998	CDC42	0.0247599
									1454	CSNK1E	0	999	CDH1	0.00160226
									1455	CSNK1G2	0	1001	CDH3	0
									1462	VCAN	0	1009	CDH11	0.000123457
									1475	CSTA	0	1014	CDH16	0
									1488	CTBP2	0	1022	CDK7	0.00228728
									1504	CTRB1	0.00015528	1024	CDK8	0.000799201
									1509	CTSD	0	1043	CD52	0.00930954
									1525	CXADR	0	1066	CES1	0.000808081
									1535	CYBA	0.00705521	1070	CETN3	0.0109091
									1537	CYC1	0	1102	RCBTB2	0
									1545	CYP1B1	0	1124	CHN2	0
									1549	CYP2A7	0.000706215	1152	CKB	0
									1555	CYP2B6	0.0365872	1153	CIRBP	0
									1571	CYP2E1	0.0251232	1155	TBCB	0.00322862
									1595	CYP51A1	0	1191	CLU	0
									1601	DAB2	0.000161031	1192	CLIC1	0
									1603	DAD1	0	1264	CNN1	0
									1613	DAPK3	0	1266	CNN3	0
									1622	DBI	0	1284	COL4A2	0.0423077
									1644	DDC	0	1287	COL4A5	0
									1645	AKR1C1	0	1288	COL4A6	0.00919003
									1662	DDX10	0.00467091	1292	COL6A2	0
									1667	DEFA1	0.000304878	1293	COL6A3	0.000128535
									1676	DFFA	0.0125822	1298	COL9A2	0
									1717	DHCR7	0	1305	COL13A1	0.00688259
									1718	DHCR24	0.00251142	1306	COL15A1	0
									1723	DHODH	0	1307	COL16A1	0
									1727	CYB5R3	0	1311	COMP	0.000453001
									1729	DIAPH1	0	1312	COMT	0
									1736	DKC1	0.00389189	1316	KLF6	0
									1738	DLD	0	1340	COX6B1	0.00588723
									1786	DNMT1	0.00415778	1346	COX7A1	0
									1811	SLC26A3	0	1347	COX7A2	0
									1832	DSP	0	1349	COX7B	0.0190071
									1836	SLC26A2	0	1359	CPA3	0
									1848	DUSP6	0	1365	CLDN3	0
									1850	DUSP8	0	1366	CLDN7	0.00873328
									1852	DUSP9	0.000973574	1389	CREBL2	0
									1854	DUT	0.000160772	1396	CRIP1	0
									1870	E2F2	0.0220168	1410	CRYAB	0
									1871	E2F3	0.00759109	1421	CRYGD	0.00176744
									1890	TYMP	0	1428	CRYM	0
									1917	EEF1A2	0	1429	CRYZ	0
									1936	EEF1D	0.0454882	1436	CSF1R	0.00054407
									1942	EFNA1	0	1460	CSNK2B	0.000127065
									1948	EFNB2	0.000164474	1465	CSRP1	0
									1951	CELSR3	0	1466	CSRP2	0.00176416
									1954	MEGF8	0	1469	CST1	0
									1956	EGFR	0	1471	CST3	0
									1964	EIF1AX	0	1486	CTBS	0.00159925
									1968	EIF2S3	0.000584795	1489	CTF1	0
									1973	EIF4A1	0.0023015	1490	CTGF	0
									1974	EIF4A2	0.000165289	1500	CTNND1	0.0172414
									1981	EIF4G1	0	1512	CTSH	0
									2018	EMX2	0.0108632	1521	CTSW	0.0199153
									2022	ENG	0.00121622	1524	CX3CR1	0
									2023	ENO1	0	1540	CYLD	0.00283186
									2030	SLC29A1	0.0120983	1545	CYP1B1	0
									2041	EPHA1	0.0108863	1577	CYP3A5	0.0184342
									2043	EPHA4	0.00334448	1585	CYP11B2	0.0398836
									2059	EPS8	0	1593	CYP27A1	0
									2079	ERH	0.00118421	1604	CD55	0.00738956
									2108	ETFA	0.0215254	1605	DAG1	0
									2131	EXT1	0.0182852	1615	DARS	0.0376547
									2146	EZH2	0	1622	DBI	0.0424087
									2147	F2	0.00148148	1632	DCI	0
									2150	F2RL1	0.0316627	1643	DDB2	0
									2161	F12	0.0288693	1650	DDOST	0
									2162	F13A1	0.0122642	1653	DDX1	0
									2167	FABP4	0	1654	DDX3X	0.0231034
									2168	FABP1	0.00889328	1655	DDX5	0
									2171	FABP5	0	1657	DMXL1	0.000122549
									2173	FABP7	0	1672	DEFB1	0.000632244
									2180	ACSL1	0	1674	DES	0
									2186	BPTF	0	1675	CFD	0.00132701
									2191	FAP	0	1690	COCH	0.00193727
									2194	FASN	0	1718	DHCR24	0
									2202	EFEMP1	0.010382	1728	NQO1	0.022699
									2207	FCER1G	0.00891972	1730	DIAPH2	0.000980392
									2215	FCGR3B	0.00230415	1734	DIO2	0.000125
									2222	FDFT1	0.000158228	1756	DMD	0
									2224	FDPS	0	1763	DNA2	0.000635593
									2237	FEN1	0.00129534	1781	DYNC1I2	0.00323144
									2242	FES	0	1787	TRDMT1	0.0272604
									2243	FGA	0	1793	DOCK1	0.0153343
									2244	FGB	0	1803	DPP4	0
									2248	FGF3	0.0145221	1806	DPYD	0.0172884
									2266	FGG	0	1808	DPYSL2	0.000344828
									2267	FGL1	0	1809	DPYSL3	0
									2288	FKBP4	0	1810	DR1	0.000243605
									2289	FKBP5	0	1828	DSG1	0.000234467
									2297	FOXD1	0.0085	1829	DSG2	0.000233372
									2305	FOXM1	0	1831	TSC22D3	0
									2309	FOXO3	0	1842	ECM2	0
									2324	FLT4	0.00148699	1843	DUSP1	0
									2335	FN1	0	1844	DUSP2	0.000625652
									2346	FOLH1	0	1846	DUSP4	0.0212185
									2352	FOLR3	0.0241322	1847	DUSP5	0
									2355	FOSL2	0.0427823	1876	E2F6	0.00913349
									2509	FTH1P5	0	1891	ECH1	0.000650054
									2512	FTL	0	1902	LPAR1	0.000124688
									2534	FYN	0	1909	EDNRA	0
									2543	GAGE1	0	1915	EEF1A1	0.0447051
									2574	GAGE2C	0.00121294	1937	EEF1G	0.0223611
									2576	GAGE4	0.00056899	1938	EEF2	0.00816
									2577	GAGE5	0	1958	EGR1	0.0294872
									2578	GAGE6	0	1959	EGR2	0
									2579	GAGE7	0.000582242	1960	EGR3	0
									2593	GAMT	0.00908193	1975	EIF4B	0
									2597	GAPDH	0	1992	SERPINB1	0
									2615	LRRC32	0.0436012	2009	EML1	0.00648604
									2617	GARS	0	2014	EMP3	0
									2624	GATA2	0.0426966	2036	EPB41L1	0.00254314
									2632	GBE1	0	2040	STOM	0
									2634	GBP2	0.00015456	2051	EPHB6	0
									2638	GC	0	2052	EPHX1	0
									2646	GCKR	0.0352987	2053	EPHX2	0
									2648	KAT2A	0.0113876	2060	EPS15	0
									2669	GEM	0.0146386	2064	ERBB2	0.000641026
									2673	GFPT1	0	2071	ERCC3	0
									2719	GPC3	0.000702247	2078	ERG	0.0139156
									2752	GLUL	0	2091	FBL	0.00669388
									2769	GNA15	0	2098	ESD	0.001069
									2778	GNAS	0	2104	ESRRG	0.00892019
									2783	GNB2	0.00188235	2107	ETF1	0.00012285
									2788	GNG7	0.0359351	2109	ETFB	0.0118045
									2790	GNG10	0	2114	ETS2	0.00297723
									2791	GNG11	0.0281577	2119	ETV5	0.0459596
									2801	GOLGA2	0	2124	EVI2B	0.0184211
									2802	GOLGA3	0.0329653	2135	EXTL2	0.0138724
									2803	GOLGA4	0.000305344	2138	EYA1	0
									2805	GOT1	0.0081407	2139	EYA2	0.00297984
									2806	GOT2	0.0449889	2152	F3	0
									2810	SFN	0.0352713	2166	FAAH	0
									2812	GP1BB	0.000159236	2181	ACSL3	0
									2819	GPD1	0.00123626	2192	FBLN1	0
									2821	GPI	0	2195	FAT1	0
									2861	GPR37	0.0024055	2197	FAU	0.00252252
									2878	GPX3	0	2200	FBN1	0.000232558
									2885	GRB2	0	2203	FBP1	0
									2887	GRB10	0.0164444	2205	FCER1A	0.00261026
									2909	GRLF1	0	2206	MS4A2	0.000244499
									2932	GSK3B	0	2217	FCGRT	0
									2939	GSTA2	0.00371585	2230	FDX1	0.00252936
									2956	MSH6	0.00333704	2258	FGF13	0.0404516
									2971	GTF3A	0.0161146	2261	FGFR3	0
									2972	BRF1	0.00407288	2263	FGFR2	0
									2982	GUCY1A3	0	2273	FHL1	0
									2983	GUCY1B3	0.00130548	2274	FHL2	0
									2993	GYPA	0	2280	FKBP1A	0.000445434
									2997	GYS1	0	2281	FKBP1B	0
									3006	HIST1H1C	0	2294	FOXF1	0
									3010	HIST1H1T	0.0361111	2295	FOXF2	0.0144012
									3012	HIST1H2AE	0	2296	FOXC1	0.000449438
									3014	H2AFX	0	2308	FOXO1	0.0017757
									3015	H2AFZ	0.000705219	2314	FLII	0
									3017	HIST1H2BD	0	2316	FLNA	0
									3026	HABP2	0	2318	FLNC	0
									3036	HAS1	0.03016	2326	FMO1	0.0390797
									3039	HBA1	0	2328	FMO3	0
									3043	HBB	0	2331	FMOD	0
									3045	HBD	0	2339	FNTA	0.000626959
									3046	HBE1	0.00706244	2353	FOS	0
									3047	HBG1	0.00381264	2354	FOSB	0
									3075	CFH	0.000980392	2517	FUCA1	0
									3078	CFHR1	0	2532	DARC	0.0497179
									3091	HIF1A	0	2539	G6PD	0.0399225
									3097	HIVEP2	0.000585652	2548	GAA	0.0345646
									3099	HK2	0.0211244	2550	GABBR1	0
									3110	MNX1	0	2564	GABRE	0.00459574
									3142	HLX	0.0232306	2567	GABRG3	0.0418919
									3146	HMGB1	0.00380849	2568	GABRP	0.00115496
									3148	HMGB2	0	2581	GALC	0
									3150	HMGN1	0.0182137	2589	GALNT1	0.0215782
									3157	HMGCS1	0	2619	GAS1	0
									3161	HMMR	0.00210035	2621	GAS6	0.000131926
									3162	HMOX1	0	2625	GATA3	0.017229
									3178	HNRNPA1	0.0158085	2628	GATM	0.0244505
									3181	HNRNPA2B1	0	2633	GBP1	0.00541667
									3182	HNRNPAB	0	2647	BLOC1S1	0.00820064
									3183	HNRNPC	0.0199142	2650	GCNT1	0.00428449
									3190	HNRNPK	0.014808	2665	GDI2	0
									3202	HOXA5	0.0126404	2669	GEM	0
									3223	HOXC6	0	2678	GGT1	0
									3240	HP	0	2690	GHR	0
									3248	HPGD	0	2697	GJA1	0
									3249	HPN	0.0152727	2705	GJB1	0
									3251	HPRT1	0	2735	GLI1	0.0225381
									3263	HPX	0.00136646	2739	GLO1	0
									3265	HRAS	0	2743	GLRB	0.00124402
									3276	PRMT1	0	2745	GLRX	0.0336207
									3281	HSBP1	0	2746	GLUD1	0
									3292	HSD17B1	0.0383028	2747	GLUD2	0
									3294	HSD17B2	0.00156815	2782	GNB1	0.000129199
									3295	HSD17B4	0	2787	GNG5	0
									3297	HSF1	0	2804	GOLGB1	0.000124069
									3299	HSF4	0.0464945	2806	GOT2	0.0143906
									3300	DNAJB2	0	2810	SFN	0
									3301	DNAJA1	0	2815	GP9	0.00115163
									3303	HSPA1A	0	2824	GPM6B	0
									3306	HSPA2	0	2874	GPS2	0.0092607
									3308	HSPA4	0.00371991	2879	GPX4	0
									3309	HSPA5	0	2891	GRIA2	0.00276539
									3310	HSPA6	0	2896	GRN	0.00396894
									3315	HSPB1	0	2919	CXCL1	0
									3320	HSP90AA1	0	2920	CXCL2	0
									3329	HSPD1	0	2921	CXCL3	0
									3336	HSPE1	0	2934	GSN	0
									3337	DNAJB1	0	2937	GSS	0.00455696
									3381	IBSP	0.00405983	2941	GSTA4	0
									3384	ICAM2	0.00343681	2944	GSTM1	0
									3417	IDH1	0.0129423	2947	GSTM3	0.000455063
									3425	IDUA	0.0129302	2950	GSTP1	0
									3428	IFI16	0.034871	2952	GSTT1	0.000132275
									3431	SP110	0.00154946	2953	GSTT2	0
									3475	IFRD1	0	2990	GUSB	0
									3480	IGF1R	0.00851703	2992	GYG1	0.000235571
									3484	IGFBP1	0.00097629	3003	GZMK	0.000125786
									3486	IGFBP3	0.000444444	3005	H1F0	0.0081811
									3487	IGFBP4	0.0124177	3020	H3F3A	0.035325
									3493	IGHA1	0.00188457	3030	HADHA	0.000712831
									3507	IGHM	0.0196552	3042	HBM	0.000621118
									3514	IGKC	0	3059	HCLS1	0.0295623
									3535	IGL@	0	3065	HDAC1	0.0337309
									3552	IL1A	0.00158151	3069	HDLBP	0
									3554	IL1R1	0.0190601	3094	HINT1	0
									3561	IL2RG	0.00668037	3105	HLA-A	0
									3565	IL4	0.0158273	3106	HLA-B	0
									3570	IL6R	0	3108	HLA-DMA	0
									3575	IL7R	0.0390076	3109	HLA-DMB	0
									3612	IMPA1	0	3113	HLA-DPA1	0
									3613	IMPA2	0	3115	HLA-DPB1	0
									3614	IMPDH1	0.0180543	3117	HLA-DQA1	0
									3625	INHBB	0	3119	HLA-DQB1	0
									3636	INPPL1	0.000566572	3122	HLA-DRA	0
									3638	INSIG1	0	3123	HLA-DRB1	0
									3643	INSR	0	3127	HLA-DRB5	0
									3646	EIF3E	0	3133	HLA-E	0
									3651	PDX1	0.0484604	3134	HLA-F	0
									3665	IRF7	0.0142594	3135	HLA-G	0
									3681	ITGAD	0.00362637	3158	HMGCS2	0
									3703	STT3A	0	3164	NR4A1	0
									3714	JAG2	0	3169	FOXA1	0
									3735	KARS	0.000589102	3176	HNMT	0.000236128
									3746	KCNC1	0.038179	3188	HNRNPH2	0.0114544
									3775	KCNK1	0.0038961	3206	HOXA10	0.000449944
									3785	KCNQ2	0.00229885	3280	HES1	0
									3786	KCNQ3	0.0434103	3290	HSD11B1	0.00132576
									3804	KIR2DL3	0.0327804	3298	HSF2	0.0358453
									3817	KLK2	0.0360833	3339	HSPG2	0.0063479
									3838	KPNA2	0.00188014	3371	TNC	0
									3842	TNPO1	0	3383	ICAM1	0.000548246
									3848	KRT1	0.0398176	3397	ID1	0
									3858	KRT10	0	3398	ID2	0
									3880	KRT19	0.0218855	3399	ID3	0
									3912	LAMB1	0	3400	ID4	0
									3927	LASP1	0.0434426	3420	IDH3B	0
									3939	LDHA	0	3421	IDH3G	0.000232829
									3980	LIG3	0.0133887	3422	IDI1	0.000345224
									3987	LIMS1	0.0195858	3430	IFI35	0.00634267
									3992	FADS1	0	3434	IFIT1	0
									3993	LLGL2	0.0197935	3437	IFIT3	0
									3995	FADS3	0.00602911	3459	IFNGR1	0
									4001	LMNB1	0	3476	IGBP1	0
									4015	LOX	0	3479	IGF1	0
									4040	LRP6	0.00165877	3485	IGFBP2	0
									4041	LRP5	0.00129366	3487	IGFBP4	0.00451448
									4060	LUM	0.000160514	3489	IGFBP6	0
									4067	LYN	0	3490	IGFBP7	0
									4071	TM4SF1	0	3491	CYR61	0
									4072	EPCAM	0	3507	IGHM	0.00833333
									4082	MARCKS	0.00409042	3512	IGJ	0
									4086	SMAD1	0	3514	IGKC	0.000646552
									4090	SMAD5	0	3516	RBPJ	0.000128205
									4100	MAGEA1	0.0317965	3554	IL1R1	0.00061792
									4102	MAGEA3	0	3569	IL6	0
									4103	MAGEA4	0.0230769	3572	IL6ST	0.0284844
									4104	MAGEA5	0	3608	ILF2	0.0220752
									4111	MAGEA12	0	3611	ILK	0
									4124	MAN2A1	0.0210705	3615	IMPDH2	0
									4128	MAOA	0	3620	IDO1	0
									4140	MARK3	0.0301841	3621	ING1	0
									4150	MAZ	0	3627	CXCL10	0.0010628
									4162	MCAM	0.0242775	3628	INPP1	0.0215234
									4176	MCM7	0.0236318	3664	IRF6	0.0025248
									4190	MDH1	0	3670	ISL1	0
									4191	MDH2	0.00712106	3671	ISLR	0.000802407
									4192	MDK	0	3678	ITGA5	0
									4199	ME1	0.0141014	3679	ITGA7	0
									4221	MEN1	0.00466102	3691	ITGB4	0.0108067
									4232	MEST	0	3704	ITPA	0.00822684
									4277	MICB	0.00016129	3707	ITPKB	0.000442968
									4288	MKI67	0.0281225	3708	ITPR1	0.0184473
									4291	MLF1	0.0279257	3710	ITPR3	0.000452489
									4293	MAP3K9	0.00259887	3717	JAK2	0.0346078
									4296	MAP3K11	0.0215072	3725	JUN	0
									4297	MLL	0.0192007	3726	JUNB	0
									4299	AFF1	0	3752	KCND3	0.000129366
									4318	MMP9	0.000158479	3755	KCNG1	0.0338187
									4319	MMP10	0.0145087	3779	KCNMB1	0
									4320	MMP11	0.00249716	3783	KCNN4	0
									4321	MMP12	0.00390456	3796	KIF2A	0.0145362
									4345	CD200	0.00494217	3798	KIF5A	0.00106796
									4430	MYO1B	0.0012016	3799	KIF5B	0.0368799
									4495	MT1G	0.00632124	3800	KIF5C	0.000242131
									4521	NUDT1	0.0110365	3817	KLK2	0
									4594	MUT	0	3820	KLRB1	0.00106693
									4597	MVD	0	3851	KRT4	0.000543478
									4601	MXI1	0.00249151	3852	KRT5	0
									4605	MYBL2	0	3855	KRT7	0.00260791
									4651	MYO10	0	3856	KRT8	0.00845182
									4661	MYT1	0.0380077	3860	KRT13	0
									4683	NBN	0.000163132	3861	KRT14	0
									4686	NCBP1	0.0414469	3866	KRT15	0
									4691	NCL	0	3872	KRT17	0
									4706	NDUFAB1	0	3875	KRT18	0
									4707	NDUFB1	0.00016	3880	KRT19	0
									4717	NDUFC1	0	3906	LALBA	0.0124066
									4719	NDUFS1	0.0013089	3910	LAMA4	0.000632911
									4726	NDUFS6	0.00121786	3911	LAMA5	0
									4728	NDUFS8	0.0349219	3913	LAMB2	0
									4771	NF2	0.0113658	3914	LAMB3	0.0295071
									4782	NFIC	0.00749747	3916	LAMP1	0.00227894
									4792	NFKBIA	0.00122783	3918	LAMC2	0.0109256
									4800	NFYA	0	3920	LAMP2	0.0176555
									4804	NGFR	0.00139594	3921	RPSA	0.0113876
									4811	NID1	0.00371179	3934	LCN2	0
									4820	NKTR	0.00138714	3936	LCP1	0
									4821	NKX2-2	0	3945	LDHB	0
									4830	NME1	0	3956	LGALS1	0
									4831	NME2	0	3957	LGALS2	0.0008867
									4837	NNMT	0	3958	LGALS3	0
									4839	NOP2	0.0124294	3959	LGALS3BP	0
									4849	CNOT3	0.00269966	3983	ABLIM1	0.00268336
									4852	NPY	0	3988	LIPA	0.0101916
									4854	NOTCH3	0.00858283	4000	LMNA	0
									4860	PNP	0.0309904	4013	VWA5A	0.000613497
									4864	NPC1	0.0397874	4016	LOXL1	0
									4898	NRD1	0.00122616	4043	LRPAP1	0.00269058
									4900	NRGN	0.00290503	4045	LSAMP	0.00396552
									4922	NTS	0.013253	4046	LSP1	0.00141777
									4925	NUCB2	0	4048	LTA4H	0.000793651
									4946	OAZ1	0	4052	LTBP1	0
									4950	OCLN	0	4057	LTF	0
									4953	ODC1	0	4060	LUM	0
									4999	ORC2	0.00363837	4063	LY9	0.00937984
									5025	P2RX4	0.0479412	4065	LY75	0.00404127
									5033	P4HA1	0	4070	TACSTD2	0
									5034	P4HB	0	4089	SMAD4	0
									5052	PRDX1	0.00219907	4092	SMAD7	0.0143695
									5054	SERPINE1	0	4094	MAF	0.0146395
									5094	PCBP2	0	4126	MANBA	0.0158581
									5096	PCCB	0	4129	MAOB	0
									5105	PCK1	0.00015873	4147	MATN2	0
									5106	PCK2	0.000160256	4151	MB	0
									5116	PCNT	0.0217061	4154	MBNL1	0.000645161
									5127	CDK16	0	4170	MCL1	0.036732
									5138	PDE2A	0.0271845	4179	CD46	0
									5163	PDK1	0	4192	MDK	0.0133829
									5165	PDK3	0.0352255	4204	MECP2	0
									5167	ENPP1	0.00703364	4205	MEF2A	0
									5175	PECAM1	0.000162075	4211	MEIS1	0
									5211	PFKL	0.00158343	4212	MEIS2	0
									5214	PFKP	0.0158845	4213	MEIS3P1	0
									5217	PFN2	0	4216	MAP3K4	0.0158696
									5223	PGAM1	0.00157576	4224	MEP1A	0.0452532
									5225	PGC	0.000445765	4236	MFAP1	0
									5230	PGK1	0	4239	MFAP4	0
									5256	PHKA2	0.00146879	4240	MFGE8	0
									5265	SERPINA1	0.000301659	4246	SCGB2A1	0.0233999
									5270	SERPINE2	0	4255	MGMT	0.000440529
									5274	SERPINI1	0.00015949	4256	MGP	0.000236686
									5290	PIK3CA	0.00750507	4259	MGST3	0
									5295	PIK3R1	0.000966851	4267	CD99	0.0419769
									5304	PIP	0.00122951	4281	MID1	0
									5307	PITX1	0	4283	CXCL9	0
									5327	PLAT	0	4285	MIPEP	0
									5340	PLG	0.0425787	4306	NR3C2	0.00227687
									5347	PLK1	0.0024	4311	MME	0.000447427
									5352	PLOD2	0	4312	MMP1	0.0202113
									5358	PLS3	0.00650826	4313	MMP2	0.0452245
									5359	PLSCR1	0	4316	MMP7	0
									5366	PMAIP1	0.0289263	4477	MSMB	0
									5387	PMS2P3	0.0158702	4478	MSN	0.034214
									5395	PMS2	0.00141388	4489	MT1A	0
									5411	PNN	0.00130039	4490	MT1B	0
									5414	2011-09-04	0.012594	4493	MT1E	0
									5420	PODXL	0.00706967	4494	MT1F	0
									5423	POLB	0.0248973	4495	MT1G	0
									5424	POLD1	0	4496	MT1H	0
									5425	POLD2	0.00850851	4501	MT1X	0
									5434	POLR2E	0.0151956	4502	MT2A	0
									5437	POLR2H	0	4591	TRIM37	0.0012381
									5439	POLR2J	0.040514	4599	MX1	0.00124164
									5441	POLR2L	0.0016568	4600	MX2	0.00456853
									5447	POR	0.0224832	4604	MYBPC1	0.000128041
									5450	POU2AF1	0.0322478	4609	MYC	0.00177239
									5451	POU2F1	0.0428999	4616	GADD45B	0
									5468	PPARG	0.00873016	4620	MYH2	0.0258527
									5469	MED1	0	4629	MYH11	0
									5471	PPAT	0.0149772	4638	MYLK	0
									5478	PPIA	0.0126523	4653	MYOC	0.0304494
									5479	PPIB	0	4659	PPP1R12A	0
									5509	PPP1R3D	0.00165289	4660	PPP1R12B	0
									5515	PPP2CA	0.00122117	4664	NAB1	0
									5524	PPP2R4	0.00380022	4669	NAGLU	0
									5525	PPP2R5A	0.0288122	4677	NARS	0
									5526	PPP2R5B	0.0113333	4681	NBL1	0
									5529	PPP2R5E	0	4692	NDN	0
									5530	PPP3CA	0	4703	NEB	0.0081876
									5552	SRGN	0.00122449	4714	NDUFB8	0.0194484
									5565	PRKAB2	0	4724	NDUFS4	0
									5576	PRKAR2A	0.0281804	4734	NEDD4	0.00428816
									5577	PRKAR2B	0	4736	RPL10A	0
									5584	PRKCI	0	4744	NEFH	0
									5585	PKN1	0	4753	NELL2	0.00588235
									5586	PKN2	0	4756	NEO1	0.000124224
									5606	MAP2K3	0	4758	NEU1	0.00107632
									5634	PRPS2	0.0236559	4760	NEUROD1	0.000708502
									5635	PRPSAP1	0	4779	NFE2L1	0.000238663
									5649	RELN	0.00157005	4783	NFIL3	0
									5650	KLK7	0.0437918	4799	NFX1	0.000123153
									5653	KLK6	0.000578035	4833	NME4	0.00062435
									5681	PSKH1	0.0353989	4852	NPY	0
									5682	PSMA1	0.0200171	4856	NOV	0
									5684	PSMA3	0.0128611	4907	NT5E	0.00253165
									5706	PSMC6	0.00138889	4920	ROR2	0.00283437
									5709	PSMD3	0.000570613	4926	NUMA1	0.0431572
									5721	PSME2	0.000157729	4929	NR4A2	0
									5723	PSPH	0	4942	OAT	0
									5725	PTBP1	0.000154799	4952	OCRL	0.000243309
									5739	PTGIR	0.02325	4953	ODC1	0
									5757	PTMA	0	4958	OMD	0.00495798
									5801	PTPRR	0.0368664	5002	SLC22A18	0.0187633
									5802	PTPRS	0.0184991	5004	ORM1	0
									5806	PTX3	0.0185702	5023	P2RX1	0.00549542
									5810	RAD1	0	5046	PCSK6	0.0111027
									5813	PURA	0.014652	5050	PAFAH1B3	0.0145773
									5820	PVT1	0.0127222	5066	PAM	0
									5829	PXN	0.0173875	5087	PBX1	0
									5831	PYCR1	0	5092	PCBD1	0.00784628
									5862	RAB2A	0.00756811	5093	PCBP1	0.0433206
									5863	RGL2	0.0117871	5095	PCCA	0.0012334
									5870	RAB6A	0.0398331	5100	PCDH8	0.0429119
									5879	RAC1	0.0401061	5118	PCOLCE	0
									5885	RAD21	0	5121	PCP4	0
									5886	RAD23A	0.00668724	5125	PCSK5	0.0457359
									5887	RAD23B	0.0117983	5142	PDE4B	0
									5898	RALA	0	5144	PDE4D	0.0004561
									5901	RAN	0	5151	PDE8A	0.0200282
									5902	RANBP1	0.0122526	5161	PDHA2	0.00511745
									5905	RANGAP1	0	5162	PDHB	0.00717742
									5910	RAP1GDS1	0.0104492	5168	ENPP2	0.0175376
									5920	RARRES3	0.019184	5172	SLC26A4	0.000808898
									5922	RASA2	0.000568182	5176	SERPINF1	0
									5927	KDM5A	0	5179	PENK	0.000124533
									5929	RBBP5	0.00209059	5187	PER1	0.000638978
									5930	RBBP6	0.00119681	5191	PEX7	0
									5950	RBP4	0.00474684	5203	PFDN4	0.00228311
									5962	RDX	0	5204	PFDN5	0
									5965	RECQL	0.00622407	5213	PFKM	0
									5976	UPF1	0.00147601	5216	PFN1	0
									5982	RFC2	0	5218	CDK14	0
									5984	RFC4	0	5236	PGM1	0.000132979
									5985	RFC5	0.0211064	5250	SLC25A3	0.0011583
									5987	TRIM27	0.0128731	5257	PHKB	0.00356212
									5997	RGS2	0.0120379	5264	PHYH	0.00703883
									6004	RGS16	0.0447994	5266	PI3	0.00690496
									6016	RIT1	0	5268	SERPINB5	0
									6035	RNASE1	0.041967	5269	SERPINB6	0
									6046	BRD2	0	5274	SERPINI1	0.0447335
									6119	RPA3	0.000163934	5284	PIGR	0.0013245
									6128	RPL6	0.00415335	5287	PIK3C2B	0.025
									6150	MRPL23	0.0353261	5292	PIM1	0
									6152	RPL24	0.00209302	5300	PIN1	0.0047138
									6156	RPL30	0.00757576	5317	PKP1	0.0223456
									6157	RPL27A	0.0476085	5320	PLA2G2A	0
									6167	RPL37	0.0217722	5321	PLA2G4A	0
									6173	RPL36A	0.00494737	5322	PLA2G5	0.000448934
									6182	MRPL12	0	5325	PLAGL1	0.00044843
									6184	RPN1	0	5327	PLAT	0.00107527
									6192	RPS4Y1	0.00156062	5348	FXYD1	0
									6197	RPS6KA3	0.0341195	5349	FXYD3	0.000891972
									6231	RPS26	0	5350	PLN	0
									6240	RRM1	0	5354	PLP1	0.00088845
									6259	RYK	0.0280645	5355	PLP2	0.000618557
									6278	S100A7	0.0453333	5357	PLS1	0
									6279	S100A8	0	5360	PLTP	0
									6280	S100A9	0	5364	PLXNB1	0.000647948
									6300	MAPK12	0.0264992	5376	PMP22	0
									6303	SAT1	0	5396	PRRX1	0.00691057
									6307	SC4MOL	0	5412	UBL3	0.000542888
									6311	ATXN2	0	5423	POLB	0.0213436
									6318	SERPINB4	0.00698152	5435	POLR2F	0.0271429
									6338	SCNN1B	0.00166074	5438	POLR2I	0.00228519
									6342	SCP2	0.00158924	5450	POU2AF1	0.000239521
									6362	CCL18	0.00140845	5457	POU4F1	0.00511316
									6364	CCL20	0.0160538	5476	CTSA	0.0208976
									6382	SDC1	0	5493	PPL	0
									6383	SDC2	0.000443787	5495	PPM1B	0.00141643
									6386	SDCBP	0	5510	PPP1R7	0.00456467
									6391	SDHC	0	5516	PPP2CB	0.0319519
									6396	SEC13	0.0108968	5532	PPP3CB	0.00654129
									6400	SEL1L	0	5538	PPT1	0
									6402	SELL	0	5547	PRCP	0.000346821
									6414	SEPP1	0.00543933	5552	SRGN	0.0252221
									6421	SFPQ	0.0103718	5558	PRIM2	0
									6429	SRSF4	0	5567	PRKACB	0.000804829
									6432	SRSF7	0.000163399	5587	PRKD1	0.00689376
									6439	SFTPB	0.00155502	5590	PRKCZ	0.036708
									6449	SGTA	0	5598	MAPK7	0.0138827
									6464	SHC1	0.0346395	5602	MAPK10	0.0369211
									6472	SHMT2	0	5610	EIF2AK2	0
									6478	SIAH2	0.00187573	5621	PRNP	0
									6480	ST6GAL1	0	5626	PROP1	0.00123457
									6495	SIX1	0	5627	PROS1	0.00633745
									6506	SLC1A2	0.0390542	5641	LGMN	0.00276786
									6512	SLC1A7	0.00399137	5652	PRSS8	0
									6520	SLC3A2	0.0420105	5654	HTRA1	0
									6521	SLC4A1	0	5655	KLK10	0.00898437
									6523	SLC5A1	0.0163993	5660	PSAP	0
									6526	SLC5A3	0.028755	5684	PSMA3	0.0432036
									6566	SLC16A1	0	5687	PSMA6	0.0143805
									6576	SLC25A1	0	5691	PSMB3	0.00458015
									6581	SLC22A3	0.0106134	5692	PSMB4	0.00619323
									6590	SLPI	0	5694	PSMB6	0.0142435
									6610	SMPD2	0.0350467	5696	PSMB8	0.0156023
									6617	SNAPC1	0.0226968	5698	PSMB9	0
									6619	SNAPC3	0.0093412	5699	PSMB10	0
									6624	FSCN1	0	5711	PSMD5	0.0022748
									6625	SNRNP70	0.0360277	5713	PSMD7	0.012021
									6634	SNRPD3	0	5730	PTGDS	0
									6635	SNRPE	0.0174603	5732	PTGER2	0.0168709
									6636	SNRPF	0	5740	PTGIS	0.00692182
									6637	SNRPG	0.00157195	5742	PTGS1	0.000547645
									6647	SOD1	0	5743	PTGS2	0
									6648	SOD2	0.000567376	5763	PTMS	0
									6650	SOLH	0	5764	PTN	0
									6658	SOX3	0.0214589	5783	PTPN13	0
									6659	SOX4	0	5786	PTPRA	0
									6675	UAP1	0.00210526	5796	PTPRK	0
									6678	SPARC	0	5799	PTPRN2	0
									6690	SPINK1	0	5824	PEX19	0.000244798
									6696	SPP1	0	5825	ABCD3	0.0278644
									6713	SQLE	0	5828	PEX2	0.043121
									6723	SRM	0.0192541	5834	PYGB	0
									6728	SRP19	0.00015625	5837	PYGM	0.0105263
									6733	SRPK2	0	5860	QDPR	0
									6742	SSBP1	0.00704801	5867	RAB4A	0
									6758	SSX5	0.000162338	5918	RARRES1	0
									6759	SSX4	0	5919	RARRES2	0
									6774	STAT3	0	5920	RARRES3	0
									6781	STC1	0	5921	RASA1	0
									6782	HSPA13	0.0315287	5935	RBM3	0
									6788	STK3	0.0263629	5947	RBP1	0
									6790	AURKA	0	5980	REV3L	0
									6794	STK11	0.041535	5996	RGS1	0
									6809	STX3	0	5997	RGS2	0
									6817	SULT1A1	0	6013	RLN1	0
									6856	SYPL1	0.0130919	6019	RLN2	0
									6868	ADAM17	0	6038	RNASE4	0
									6874	TAF4	0.0192374	6039	RNASE6	0.00711399
									6879	TAF7	0.0253279	6049	RNF6	0
									6881	TAF10	0.0208191	6050	RNH1	0.000125945
									6886	TAL1	0.0329124	6051	RNPEP	0.000241255
									6897	TARS	0	6091	ROBO1	0
									6907	TBL1X	0.0310152	6093	ROCK1	0.000450958
									6921	TCEB1	0	6096	RORB	0.000441989
									6940	ZNF354A	0	6117	RPA1	0.000623053
									6953	TCP10	0.0225021	6122	RPL3	0
									6990	DYNLT3	0.00130719	6124	RPL4	0
									6996	TDG	0	6133	RPL9	0
									7013	TERF1	0.0199484	6134	RPL10	0
									7020	TFAP2A	0	6135	RPL11	0.000123609
									7021	TFAP2B	0.00229358	6136	RPL12	0
									7035	TFPI	0	6138	RPL15	0.000238379
									7037	TFRC	0.00157385	6139	RPL17	0
									7047	TGM4	0	6141	RPL18	0.00123574
									7052	TGM2	0	6142	RPL18A	0
									7058	THBS2	0	6158	RPL28	0.0358033
									7068	THRB	0.0370683	6159	RPL29	0
									7070	THY1	0	6160	RPL31	0.000446429
									7071	KLF10	0.00138539	6166	RPL36AL	0
									7075	TIE1	0	6169	RPL38	0.0322215
									7076	TIMP1	0	6171	RPL41	0
									7083	TK1	0	6176	RPLP1	0
									7086	TKT	0.00756048	6185	RPN2	0.00106383
									7103	TSPAN8	0	6187	RPS2	0.000715015
									7122	CLDN5	0.00291807	6189	RPS3A	0
									7123	CLEC3B	0.0146654	6191	RPS4X	0.00412371
									7127	TNFAIP2	0.0118596	6192	RPS4Y1	0
									7133	TNFRSF1B	0.0483847	6193	RPS5	0.000616016
									7150	TOP1	0.0158559	6195	RPS6KA1	0.00080402
									7153	TOP2A	0	6203	RPS9	0
									7158	TP53BP1	0.00890208	6204	RPS10	0
									7163	TPD52	0.0117759	6205	RPS11	0
									7165	TPD52L2	0.0011811	6206	RPS12	0
									7167	TPI1	0	6208	RPS14	0
									7182	NR2C2	0.0312849	6210	RPS15A	0
									7184	HSP90B1	0	6218	RPS17	0.000243902
									7203	CCT3	0	6223	RPS19	0.00106589
									7204	TRIO	0	6228	RPS23	0
									7262	PHLDA2	0.0485714	6236	RRAD	0.000634249
									7266	DNAJC7	0.0163247	6237	RRAS	0
									7272	TTK	0.00119205	6273	S100A2	0.000125156
									7276	TTR	0	6274	S100A3	0.03524
									7280	TUBB2A	0.0014742	6275	S100A4	0.00229148
									7283	TUBG1	0.0232751	6281	S100A10	0.00176089
									7288	TULP2	0.0151184	6282	S100A11	0
									7301	TYRO3	0	6283	S100A12	0.0358874
									7307	U2AF1	0	6284	S100A13	0
									7322	UBE2D2	0.00704082	6286	S100P	0
									7324	UBE2E1	0	6293	VPS52	0.0189496
									7327	UBE2G2	0	6301	SARS	0
									7328	UBE2H	0.000155521	6304	SATB1	0
									7336	UBE2V2	0.021904	6309	SC5DL	0
									7357	UGCG	0	6310	ATXN1	0.0111195
									7364	UGT2B7	0.00130208	6337	SCNN1A	0
									7366	UGT2B15	0	6339	SCNN1D	0.000713558
									7368	UGT8	0	6347	CCL2	0
									7374	UNG	0	6348	CCL3	0
									7381	UQCRB	0	6351	CCL4	0
									7388	UQCRH	0	6352	CCL5	0.00556941
									7392	USF2	0	6363	CCL19	0.0445714
									7416	VDAC1	0	6372	CXCL6	0.00646481
									7422	VEGFA	0	6373	CXCL11	0
									7424	VEGFC	0.00029985	6376	CX3CL1	0
									7430	EZR	0.00140485	6387	CXCL12	0.000889328
									7436	VLDLR	0.0463811	6388	SDF2	0.000542299
									7448	VTN	0	6390	SDHB	0.000636267
									7450	VWF	0.00154762	6401	SELE	0
									7474	WNT5A	0.0113441	6415	SEPW1	0.00178236
									7494	XBP1	0.0179104	6418	SET	0.000129534
									7514	XPO1	0.00119522	6422	SFRP1	0
									7525	YES1	0.0315538	6427	SRSF2	0
									7529	YWHAB	0	6428	SRSF3	0.00526316
									7531	YWHAE	0.0413273	6430	SRSF5	0
									7533	YWHAH	0	6431	SRSF6	0
									7593	MZF1	0	6447	SCG5	0.0252394
									7644	ZNF91	0	6450	SH3BGR	0
									7678	ZNF124	0	6451	SH3BGRL	0
									7694	ZNF135	0.00408163	6477	SIAH1	0
									7700	ZNF141	0.0211424	6480	ST6GAL1	0
									7704	ZBTB16	0	6500	SKP1	0
									7705	ZNF146	0	6510	SLC1A5	0
									7706	TRIM25	0.00873883	6515	SLC2A3	0.029953
									7755	ZNF205	0.0156561	6517	SLC2A4	0
									7756	ZNF207	0.0254293	6525	SMTN	0
									7803	PTP4A1	0	6558	SLC12A2	0
									7805	LAPTM5	0.0258776	6565	SLC15A2	0.000123762
									7850	IL1R2	0	6575	SLC20A2	0.0169308
									7851	MALL	0.00120321	6594	SMARCA1	0
									7852	CXCR4	0	6595	SMARCA2	0.000236967
									7874	USP7	0	6604	SMARCD3	0.00298246
									7922	SLC39A7	0	6628	SNRPB	0.00291005
									7941	PLA2G7	0.021489	6649	SOD3	0.000795229
									7979	SHFM1	0	6652	SORD	0
									8045	RASSF7	0.0264013	6653	SORL1	0
									8087	FXR1	0	6662	SOX9	0
									8099	CDK2AP1	0	6691	SPINK2	0.00832013
									8106	PABPN1	0.00123119	6692	SPINT1	0
									8140	SLC7A5	0	6695	SPOCK1	0
									8165	AKAP1	0	6699	SPRR1B	0.0106626
									8202	NCOA3	0	6709	SPTAN1	0
									8241	RBM10	0.00332963	6717	SRI	0
									8270	LAGE3	0.0104594	6722	SRF	0.000123916
									8295	TRRAP	0	6726	SRP9	0.000441014
									8301	PICALM	0.00408602	6748	SSR4	0
									8334	HIST1H2AC	0	6760	SS18	0
									8337	HIST2H2AA3	0	6764	ST5	0
									8339	HIST1H2BG	0.0025	6767	ST13	0.00977675
									8349	HIST2H2BE	0	6769	STAC	0.00998464
									8351	HIST1H3D	0	6778	STAT6	0
									8357	HIST1H3H	0	6810	STX4	0.0143488
									8364	HIST1H4C	0	6813	STXBP2	0
									8368	HIST1H4L	0	6814	STXBP3	0.0202949
									8399	PLA2G10	0.000157978	6820	SULT2B1	0
									8405	SPOP	0.0494883	6827	SUPT4H1	0.0408769
									8440	NCK2	0.0160682	6834	SURF1	0.0388961
									8445	DYRK2	0.0137454	6840	SVIL	0
									8459	TPST2	0.00669413	6844	VAMP2	0
									8473	OGT	0.00030303	6845	VAMP7	0.000443951
									8475	EPR1	0	6863	TAC1	0.000545256
									8500	PPFIA1	0.0160394	6867	TACC1	0
									8525	DGKZ	0	6876	TAGLN	0
									8531	CSDA	0	6890	TAP1	0.00063358
									8534	CHST1	0.0199313	6892	TAPBP	0.00079602
									8535	CBX4	0	6894	TARBP1	0
									8541	PPFIA3	0.0200342	6916	TBXAS1	0.00819411
									8545	CGGBP1	0.0108738	6935	ZEB1	0
									8547	FCN3	0	6936	C2orf3	0
									8553	BHLHE40	0.00259009	6943	TCF21	0
									8558	CDK10	0.00139771	6988	TCTA	0
									8560	DEGS1	0	6993	DYNLT1	0.000455581
									8563	THOC5	0.00249433	7001	PRDX2	0.00533778
									8611	PPAP2A	0.000707214	7009	TMBIM6	0
									8644	AKR1C3	0	7018	TF	0.0380612
									8655	DYNLL1	0	7025	NR2F1	0.00260557
									8659	ALDH4A1	0.00250855	7026	NR2F2	0.041838
									8660	IRS2	0.0263844	7031	TFF1	0
									8662	EIF3B	0.00123288	7033	TFF3	0
									8667	EIF3H	0.00414894	7041	TGFB1I1	0
									8668	EIF3I	0.0109179	7045	TGFBI	0.000547046
									8672	EIF4G3	0.00058309	7047	TGM4	0.0139259
									8682	PEA15	0.000968188	7050	TGIF1	0.000548847
									8683	SRSF9	0	7053	TGM3	0.000626305
									8694	DGAT1	0	7060	THBS4	0.000796813
									8702	B4GALT4	0.00398707	7072	TIA1	0.0423816
									8704	B4GALT2	0.000445104	7078	TIMP3	0
									8727	CTNNAL1	0.00623053	7089	TLE2	0.012003
									8743	TNFSF10	0	7094	TLN1	0.041865
									8751	ADAM15	0	7103	TSPAN8	0.000622407
									8767	RIPK2	0.00147059	7107	GPR137B	0.000648649
									8781	PSPHL	0	7108	TM7SF2	0.0232943
									8790	FPGT	0.0261827	7113	TMPRSS2	0
									8813	DPM1	0	7128	TNFAIP3	0.00496215
									8814	CDKL1	0.00877368	7134	TNNC1	0
									8832	CD84	0.036139	7162	TPBG	0.0323333
									8833	GMPS	0	7168	TPM1	0
									8836	GGH	0	7169	TPM2	0
									8871	SYNJ2	0.00058651	7171	TPM4	0
									8884	SLC5A6	0	7177	TPSAB1	0
									8887	TAX1BP1	0.00139417	7178	TPT1	0
									8892	EIF2B2	0.00582726	7205	TRIP6	0
									8895	CPNE3	0.000574713	7220	TRPC1	0.0145879
									8905	AP1S2	0	7257	TSNAX	0
									8930	MBD4	0	7259	TSPYL1	0.0429393
									8934	RAB7L1	0	7263	TST	0.0129008
									8935	SKAP2	0	7264	TSTA3	0.00291519
									8936	WASF1	0.0243399	7277	TUBA4A	0
									8943	AP3D1	0	7284	TUFM	0.00045819
									8971	H1FX	0	7291	TWIST1	0.00290749
									8974	P4HA2	0	7305	TYROBP	0.000238949
									8975	USP13	0	7317	UBA1	0.00635314
									8985	PLOD3	0.00361842	7318	UBA7	0.000794439
									8991	SELENBP1	0.00118734	7345	UCHL1	0.00892717
									9043	SPAG9	0	7347	UCHL3	0.00291777
									9052	GPRC5A	0	7348	UPK1B	0.0161733
									9057	SLC7A6	0.0327273	7356	SCGB1A1	0.000981354
									9060	PAPSS2	0.0163393	7358	UGDH	0.000444939
									9061	PAPSS1	0.000446429	7380	UPK3A	0
									9094	UNC119	0.002194	7384	UQCRC1	0
									9097	USP14	0	7386	UQCRFS1	0
									9100	USP10	0.0461936	7389	UROD	0.0131893
									9101	USP8	0.00784708	7402	UTRN	0.00820717
									9112	MTA1	0	7411	VBP1	0.000800801
									9120	SLC16A6	0	7412	VCAM1	0.00107004
									9123	SLC16A3	0.00407725	7414	VCL	0
									9128	PRPF4	0.00406852	7423	VEGFB	0.0497494
									9133	CCNB2	0.000447094	7431	VIM	0
									9134	CCNE2	0	7433	VIPR1	0
									9140	ATG12	0.000298954	7434	VIPR2	0.000240096
									9168	TMSB10	0	7447	VSNL1	0.01438
									9169	SRSF2IP	0.0012987	7454	WAS	0.0431485
									9175	MAP3K13	0.0348946	7464	CORO2A	0
									9181	ARHGEF2	0.0132407	7466	WFS1	0.0143382
									9208	LRRFIP1	0	7494	XBP1	0.00276292
									9218	VAPA	0.000589971	7520	XRCC5	0.00459184
									9232	PTTG1	0	7538	ZFP36	0
									9246	UBE2L6	0	7580	ZNF32	0
									9261	MAPKAPK2	0.0428678	7582	ZNF33B	0.00220588
									9276	COPB2	0	7626	ZNF75D	0.000798403
									9296	ATP6V1F	0.00136986	7629	ZNF76	0.000451467
									9319	TRIP13	0.00156438	7692	ZNF133	0.0235213
									9332	CD163	0.00148883	7712	ZNF157	0.0388709
									9355	LHX2	0.00141207	7726	TRIM26	0.000445931
									9360	PPIG	0.0174449	7739	ZNF185	0
									9372	ZFYVE9	0.0414157	7754	ZNF204P	0.000446927
									9404	LPXN	0.0196028	7764	ZNF217	0
									9422	ZNF264	0.00141753	7783	ZP2	0.0423544
									9435	CHST2	0	7798	LUZP1	0.020197
									9448	MAP4K4	0.0252864	7802	DNALI1	0
									9454	HOMER3	0.000162866	7818	DAP3	0.0100537
									9479	MAPK8IP1	0.0177661	7832	BTG2	0
									9480	ONECUT2	0.00119048	7837	PXDN	0.0174069
									9497	SLC4A7	0	7851	MALL	0.0328021
									9500	MAGED1	0.00057554	7905	REEP5	0
									9538	EI24	0	7941	PLA2G7	0.00123928
									9550	ATP6V1G1	0	7991	TUSC3	0.0042735
									9554	SEC22B	0.0253486	8000	PSCA	0
									9555	H2AFY	0	8013	NR4A3	0.00912637
									9556	C14orf2	0	8027	STAM	0
									9590	AKAP12	0	8031	NCOA4	0
									9601	PDIA4	0	8036	SHOC2	0
									9650	MTFR1	0.0401515	8073	PTP4A2	0
									9667	SAFB2	0.0121813	8082	SSPN	0.0102525
									9686	VGLL4	0.00399568	8125	ANP32A	0.0108663
									9689	BZW1	0.00935039	8214	DGCR6	0.00684597
									9694	TTC35	0.0205128	8260	NAA10	0.0497808
									9703	KIAA0100	0.000577201	8269	TMEM187	0.000125471
									9732	DOCK4	0	8284	KDM5D	0.000619195
									9757	MLL4	0.000156006	8287	USP9Y	0
									9761	MLEC	0	8323	FZD6	0.042711
									9768	KIAA0101	0	8324	FZD7	0
									9780	FAM38A	0	8337	HIST2H2AA3	0.0008
									9781	RNF144A	0.0161002	8340	HIST1H2BL	0.000643087
									9788	MTSS1	0.000155039	8342	HIST1H2BM	0.000634921
									9794	MAML1	0.0101079	8349	HIST2H2BE	0
									9818	NUPL1	0	8395	PIP5K1B	0.0184604
									9852	EPM2AIP1	0.00139949	8404	SPARCL1	0
									9857	CEP350	0.00121457	8418	CMAH	0.0172662
									9866	TRIM66	0.0163847	8425	LTBP4	0
									9868	TOMM70A	0	8428	STK24	0.00177074
									9883	POM121	0.00380435	8470	SORBS2	0
									9884	LRRC37A	0.000299401	8476	CDC42BPA	0.00647541
									9895	TECPR2	0.00721545	8490	RGS5	0.000441501
									9909	DENND4B	0.000703235	8501	SLC43A1	0.000243013
									9928	KIF14	0.00121951	8504	PEX3	0
									9931	HELZ	0.00250569	8507	ENC1	0
									9933	KIAA0020	0.000578871	8512	MBL1P	0.0124159
									9943	OXSR1	0	8519	IFITM1	0
									9957	HS3ST1	0	8520	HAT1	0.0189631
									9984	THOC1	0.000979021	8530	CST7	0.0139793
									9988	DMTF1	0.0196382	8537	BCAS1	0
									10016	PDCD6	0	8538	BARX2	0.000619835
									10049	DNAJB6	0.000704225	8542	APOL1	0.000125628
									10054	UBA2	0	8543	LMO4	0
									10057	ABCC5	0	8546	AP3B1	0
									10063	COX17	0	8556	CDC14A	0
									10095	ARPC1B	0.000306279	8572	PDLIM4	0
									10097	ACTR2	0.00154578	8575	PRKRA	0.013969
									10098	TSPAN5	0	8581	LY6D	0.00290493
									10109	ARPC2	0	8604	SLC25A12	0.000238095
									10124	ARL4A	0.000583942	8605	PLA2G4C	0
									10131	TRAP1	0.0171833	8611	PPAP2A	0
									10135	NAMPT	0	8612	PPAP2C	0.00045403
									10144	FAM13A	0.00141026	8613	PPAP2B	0
									10146	G3BP1	0	8622	PDE8B	0
									10153	CEBPZ	0.000580552	8623	ASMTL	0.00107317
									10175	CNIH	0.0325949	8626	TP63	0
									10188	TNK2	0.0236755	8630	HSD17B6	0
									10199	MPHOSPH10	0.015642	8639	AOC3	0
									10200	MPHOSPH6	0	8653	DDX3Y	0.000127877
									10212	DDX39	0	8661	EIF3A	0.0444091
									10214	SSX3	0.0236123	8665	EIF3F	0.000242424
									10232	MSLN	0.0264396	8666	EIF3G	0
									10236	HNRNPR	0	8671	SLC4A4	0.0147016
									10238	DCAF7	0	8673	VAMP8	0
									10247	HRSP12	0.00110345	8678	BECN1	0
									10263	CDK2AP2	0	8690	JRKL	0.0467254
									10267	RAMP1	0.0482733	8705	B3GALT4	0.0192498
									10272	FSTL3	0.0432513	8722	CTSF	0
									10298	PAK4	0.0348674	8724	SNX3	0.0213986
									10299	2011-03-06	0.00475687	8725	C19orf2	0
									10321	CRISP3	0	8743	TNFSF10	0
									10329	TMEM5	0.000581395	8754	ADAM9	0.00832672
									10370	CITED2	0	8761	PABPC4	0.0218968
									10376	TUBA1B	0.00363036	8763	CD164	0
									10391	CORO2B	0.00123457	8764	TNFRSF14	0
									10395	DLC1	0.00137845	8766	RAB11A	0.00159774
									10397	NDRG1	0	8776	MTMR1	0.00276046
									10403	NDC80	0.015041	8787	RGS9	0.00434783
									10409	BASP1	0	8796	SCEL	0.0380208
									10410	IFITM3	0.00158537	8799	PEX11B	0
									10428	CFDP1	0	8804	CREG1	0.0309699
									10432	RBM14	0.00148331	8826	IQGAP1	0
									10439	OLFM1	0.0150547	8842	PROM1	0.000628931
									10452	TOMM40	0.0358359	8848	TSC22D1	0
									10456	HAX1	0.00123796	8854	ALDH1A2	0.000130378
									10457	GPNMB	0	8857	FCGBP	0.00534224
									10467	ZNHIT1	0.0021028	8859	STK19	0.0451204
									10477	UBE2E3	0	8864	PER2	0
									10480	EIF3M	0.0232113	8870	IER3	0
									10482	NXF1	0.000161551	8874	ARHGEF7	0.000640342
									10490	VTI1B	0.0163539	8881	CDC16	0.000805639
									10497	UNC13B	0	8883	NAE1	0.00298507
									10521	DDX17	0	8897	MTMR3	0.0287356
									10549	PRDX4	0.00120968	8904	CPNE1	0.000807265
									10551	AGR2	0.0011984	8912	CACNA1H	0.0463722
									10552	ARPC1A	0	8933	FAM127A	0.0327345
									10560	SLC19A2	0	8939	FUBP3	0.00457627
									10565	ARFGEF1	0.0141805	8992	ATP6V0E1	0
									10576	CCT2	0	9023	CH25H	0
									10589	DRAP1	0.00240275	9071	CLDN10	0.0304756
									10598	AHSA1	0	9073	CLDN8	0.000123001
									10603	SH2B2	0	9092	SART1	0.0319973
									10606	PAICS	0	9107	MTMR6	0.000801603
									10608	MXD4	0	9111	NMI	0
									10611	PDLIM5	0	9124	PDLIM1	0.00527638
									10628	TXNIP	0	9139	CBFA2T2	0.000709939
									10631	POSTN	0	9144	SYNGR2	0.003223
									10643	IGF2BP3	0	9158	FIBP	0.00952012
									10645	CAMKK2	0	9184	BUB3	0.0327563
									10652	YKT6	0.0200514	9201	DCLK1	0.000803213
									10656	KHDRBS3	0	9202	ZMYM4	0.00107108
									10658	CELF1	0	9221	NOLC1	0.000712106
									10669	CGREF1	0.000165563	9231	DLG5	0
									10728	PTGES3	0.00120482	9235	IL32	0
									10766	TOB2	0	9236	CCPG1	0.000456621
									10768	AHCYL1	0.0331496	9249	DHRS3	0
									10769	PLK2	0	9256	BZRAP1	0.000890208
									10797	MTHFD2	0	9266	CYTH2	0.0414037
									10802	SEC24A	0	9283	GPR37L1	0.0202532
									10856	RUVBL2	0.0132285	9294	S1PR2	0.0480528
									10897	YIF1A	0.0127103	9314	KLF4	0.000641711
									10898	CPSF4	0.00702648	9315	C5orf13	0
									10903	MTMR11	0.00785498	9322	TRIP10	0.0203092
									10908	PNPLA6	0.000569801	9338	TCEAL1	0
									10912	GADD45G	0.0245672	9341	VAMP3	0.000126904
									10914	PAPOLA	0	9349	RPL23	0.00893417
									10922	FASTK	0	9353	SLIT2	0.0143594
									10923	SUB1	0	9354	UBE4A	0.00178069
									10945	KDELR1	0	9358	ITGBL1	0.00991545
									10949	HNRNPA0	0.0346667	9367	RAB9A	0
									10952	SEC61B	0.00119363	9375	TM9SF2	0
									10954	PDIA5	0.00364641	9377	COX5A	0.000638298
									10959	TMED2	0	9380	GRHPR	0
									10962	MLLT11	0.00353982	9403	2011-09-15	0
									10963	STIP1	0	9410	SNRNP40	0
									10969	EBNA1BP2	0.0167851	9413	FAM189A2	0
									10970	CKAP4	0	9415	FADS2	0
									10983	CCNI	0.00876494	9425	CDYL	0.0182596
									10987	COPS5	0	9445	ITM2B	0
									10992	SF3B2	0.0220353	9446	GSTO1	0
									11001	SLC27A2	0.00187793	9452	ITM2A	0
									11006	LILRB4	0	9453	GGPS1	0.00290237
									11025	LILRB3	0.000153846	9455	HOMER2	0.0136701
									11039	SMA4	0	9459	ARHGEF6	0.00427716
									11040	PIM2	0	9467	SH3BP5	0.0029877
									11042	SMA5	0.0020979	9473	C1orf38	0.00911925
									11044	PAPD7	0.0015873	9475	ROCK2	0.0402195
									11047	ADRM1	0.0407547	9482	STX8	0
									11054	OGFR	0.000981767	9506	PAGE4	0
									11057	ABHD2	0	9516	LITAF	0
									11059	WWP1	0.028537	9518	GDF15	0
									11065	UBE2C	0	9524	TECR	0
									11067	C10orf10	0	9528	TMEM59	0
									11083	DIDO1	0	9532	BAG2	0.00160075
									11103	KRR1	0	9534	ZNF254	0.0273591
									11116	FGFR1OP	0.0325932	9552	SPAG7	0
									11127	KIF3A	0.00390033	9559	VPS26A	0
									11129	CLASRP	0	9580	SOX13	0.0254098
									11138	TBC1D8	0.000158983	9583	ENTPD4	0
									11140	CDC37	0.000969529	9587	MAD2L1BP	0.0114458
									11161	C14orf1	0.00147783	9589	WTAP	0
									11171	STRAP	0.0052356	9592	IER2	0
									11187	PKP3	0	9636	ISG15	0
									11212	PROSC	0.0040555	9637	FEZ2	0.0143699
									11222	MRPL3	0	9639	ARHGEF10	0
									11224	RPL35	0	9643	MORF4L2	0.000887574
									11273	ATXN2L	0	9647	PPM1F	0.00428082
									11309	SLCO2B1	0.0363846	9652	TTC37	0.0002442
									11335	CBX3	0.0343284	9687	GREB1	0
									11343	MGLL	0	9705	ST18	0.0220209
									22800	RRAS2	0.00334076	9709	HERPUD1	0
									22809	ATF5	0	9724	UTP14C	0
									22822	PHLDA1	0.000301205	9728	SECISBP2L	0.00894118
									22823	MTF2	0	9734	HDAC9	0
									22824	HSPA4L	0.0454478	9737	GPRASP1	0.00364583
									22838	RNF44	0.00137157	9741	LAPTM4A	0.00211786
									22859	LPHN1	0.0493782	9748	SLK	0.000544662
									22870	PPP6R1	0.0107872	9762	ProSAPiP1	0
									22877	MLXIP	0	9765	ZFYVE16	0.00718321
									22878	TRAPPC8	0.0193074	9766	KIAA0247	0.00107422
									22880	MORC2	0.00333333	9775	EIF4A3	0.00291262
									22885	ABLIM3	0.0047619	9777	TM9SF4	0.000234742
									22913	RALY	0	9778	KIAA0232	0
									22916	NCBP2	0.0214708	9802	DAZAP2	0.0109174
									22924	MAPRE3	0.00138191	9804	TOMM20	0
									22936	ELL2	0	9805	SCRN1	0
									22948	CCT5	0	9823	ARMCX2	0
									22974	TPX2	0	9828	ARHGEF17	0.00458404
									22977	AKR7A3	0.00140665	9843	HEPH	0.000234192
									23007	PLCH1	0.040469	9848	MFAP3L	0.00268817
									23023	TMCC1	0.000302572	9863	MAGI2	0
									23049	SMG1	0.00147965	9867	PJA2	0.00228102
									23077	MYCBP2	0.0246914	9882	TBC1D4	0.00211982
									23089	PEG10	0	9903	KLHL21	0
									23097	CDK19	0	9908	G3BP2	0
									23099	ZBTB43	0.018554	9910	RABGAP1L	0.0161127
									23117	NPIPL3	0	9914	ATP2C2	0.0096302
									23120	ATP10B	0.0484226	9920	KBTBD11	0.0111111
									23125	CAMTA2	0	9921	RNF10	0.016811
									23129	PLXND1	0.00651499	9922	IQSEC1	0.00229568
									23133	PHF8	0	9925	ZBTB5	0.0295898
									23136	EPB41L3	0	9934	P2RY14	0.00253623
									23151	GRAMD4	0	9936	CD302	0.00184843
									23162	MAPK8IP3	0	9938	ARHGAP25	0
									23175	LPIN1	0.000300752	9945	GFPT2	0
									23176	2011-09-08	0.00697436	9948	WDR1	0.000444444
									23190	UBXN4	0.00139241	9961	MVP	0.0338411
									23193	GANAB	0	9980	DOPEY2	0.00603805
									23204	ARL6IP1	0	9982	FGFBP1	0
									23212	RRS1	0	10020	GNE	0
									23214	XPO6	0.000970874	10040	TOM1L1	0.00305944
									23215	BAT2L2	0.000587372	10079	ATP9A	0
									23217	ZFR2	0.0390244	10096	ACTR3	0.00253394
									23218	NBEAL2	0.000155763	10103	TSPAN1	0
									23224	SYNE2	0.0415038	10121	ACTR1A	0.00951276
									23225	NUP210	0	10128	LRPPRC	0.0223767
									23246	BOP1	0	10140	TOB1	0.000649351
									23261	CAMTA1	0	10158	PDZK1IP1	0
									23265	EXOC7	0	10174	SORBS3	0.0297715
									23270	TSPYL4	0.0247117	10181	RBM5	0.00404823
									23286	WWC1	0	10184	LHFPL2	0
									23326	USP22	0.00118265	10193	RNF41	0
									23328	SASH1	0.0108527	10205	MPZL2	0.015919
									23347	SMCHD1	0.00140306	10206	TRIM13	0.00071066
									23366	KIAA0895	0.0254085	10209	EIF1	0
									23367	LARP1	0	10221	TRIB1	0
									23380	SRGAP2	0.0003003	10225	CD96	0.00330722
									23389	MED13L	0	10231	RCAN2	0
									23395	LARS2	0	10252	SPRY1	0.0138621
									23405	DICER1	0.00118577	10253	SPRY2	0.00283688
									23433	RHOQ	0.0108422	10257	ABCC4	0
									23450	SF3B3	0.0153497	10267	RAMP1	0
									23471	TRAM1	0.0105366	10270	AKAP8	0.00950541
									23473	CAPN7	0.00199063	10278	EFS	0
									23476	BRD4	0	10280	SIGMAR1	0.00254545
									23480	SEC61G	0	10290	SPEG	0.00115607
									23513	SCRIB	0.000164745	10302	SNAPC5	0.0366906
									23516	SLC39A14	0	10308	ZNF267	0.00013089
									23524	SRRM2	0.000572246	10312	TCIRG1	0.00688817
									23530	NNT	0.0112176	10346	TRIM22	0.000237248
									23532	PRAME	0.00259301	10351	ABCA8	0.00034642
									23534	TNPO3	0.000154321	10379	IRF9	0.000346021
									23542	MAPK8IP2	0	10383	TUBB2C	0
									23543	RBFOX2	0.00466596	10384	BTN3A3	0
									23593	HEBP2	0	10396	ATP8A1	0.00932401
									23600	AMACR	0	10398	MYL9	0
									23608	MKRN1	0.0349256	10404	PGCP	0
									23613	ZMYND8	0	10406	WFDC2	0
									23623	RUSC1	0	10412	NSA2	0.0223922
									23710	GABARAPL1	0.0145872	10426	TUBGCP3	0.000130208
									23764	MAFF	0.0358082	10449	ACAA2	0.000237812
									24139	EML2	0	10457	GPNMB	0.0227304
									24144	TFIP11	0.0374233	10463	SLC30A9	0
									25759	SHC2	0.000161812	10464	PIBF1	0
									25799	ZNF324	0.00875622	10468	FST	0.00177903
									25801	GCA	0.00649485	10472	ZNF238	0.00725222
									25816	TNFAIP8	0	10479	SLC9A6	0.0200141
									25836	NIPBL	0.000163666	10481	HOXB13	0
									25850	ZNF345	0.0012	10484	SEC23A	0.000623701
									25874	BRP44	0	10486	CAP2	0.00777244
									25903	OLFML2B	0.0130798	10488	CREB3	0.00458794
									26025	PCDHGA12	0.0229289	10489	LRRC41	0.00397237
									26030	PLEKHG3	0.00381679	10512	SEMA3C	0
									26039	SS18L1	0.00157959	10513	APPBP2	0
									26043	UBXN7	0	10516	FBLN5	0
									26053	AUTS2	0	10519	CIB1	0
									26064	RAI14	0.0112069	10524	KAT5	0.000239808
									26118	WSB1	0	10537	UBD	0
									26206	SPAG8	0.00148515	10542	HBXIP	0.000232019
									26220	DGCR5	0.0191304	10550	ARL6IP5	0
									26471	NUPR1	0	10551	AGR2	0
									26586	CKAP2	0.00513627	10557	RPP38	0.0477058
									26608	TBL2	0	10558	SPTLC1	0.0109339
									26748	GAGE12I	0.00120643	10559	SLC35A1	0.000241838
									26762	HAVCR1	0.0153358	10561	IFI44	0.00839272
									26986	PABPC1	0	10562	OLFM4	0
									26999	CYFIP2	0	10563	CXCL13	0.000233918
									27000	DNAJC2	0.00406417	10567	RABAC1	0.000644468
									27032	ATP2C1	0.0253071	10577	NPC2	0.00275556
									27042	C1orf107	0.00137672	10587	TXNRD2	0.0264305
									27089	UQCRQ	0	10590	SCGN	0.00503778
									27112	FAM155B	0.000977654	10594	PRPF8	0.000233645
									27161	EIF2C2	0	10602	CDC42EP3	0
									27230	SERP1	0	10614	HEXIM1	0
									27258	LSM3	0.00030581	10616	RBCK1	0.019788
									27324	TOX3	0.00474183	10622	POLR3G	0.00412017
									27338	UBE2S	0	10625	IVNS1ABP	0.00456081
									27341	RRP7A	0.00291153	10627	MYL12A	0
									27346	TMEM97	0	10632	ATP5L	0.000806452
									27351	PPPDE2	0.000156495	10638	SPHAR	0.0002331
									27445	PCLO	0.000302115	10663	CXCR6	0.0289189
									28996	HIPK2	0	10670	RRAGA	0.0344554
									29780	PARVB	0	10695	CNPY3	0.000130548
									29781	NCAPH2	0.00220162	10724	MGEA5	0.00228938
									29855	UBN1	0.0417731	10730	YME1L1	0
									29889	GNL2	0.0325416	10738	RFPL3	0
									29894	CPSF1	0	10758	TRAF3IP2	0.0333776
									29896	TRA2A	0	10771	ZMYND11	0
									29927	SEC61A1	0.0350973	10788	IQGAP2	0
									29978	UBQLN2	0	10857	PGRMC1	0
									30848	CTAG2	0.0170364	10859	LILRB1	0.000131234
									50486	G0S2	0	10866	HCP5	0.00648072
									50813	COPS7A	0.0171099	10873	ME3	0
									51096	UTP18	0.0106238	10875	FGL2	0
									51208	CLDN18	0.00147239	10912	GADD45G	0.000127714
									51317	PHF21A	0.0232247	10916	MAGED2	0
									51341	ZBTB7A	0.0261614	10924	SMPDL3A	0
									51351	ZNF117	0	10935	PRDX3	0
									51367	POP5	0.010098	10939	AFG3L2	0.0095679
									51434	ANAPC7	0.0200686	10946	SF3A3	0.000979432
									51593	SRRT	0.0348983	10956	OS9	0
									51599	LSR	0.0014157	10957	PNRC1	0.00933126
									51668	HSPB11	0.0270445	10961	ERP29	0.00169014
									53615	MBD3	0.0275667	10965	ACOT2	0.00669935
									53844	COPG2IT1	0.000304414	10971	YWHAQ	0
									54205	CYCS	0	10974	C10orf116	0
									54361	WNT4	0.00138018	10979	FERMT2	0
									54504	CPVL	0.0323016	11012	KLK11	0
									54541	DDIT4	0	11013	TMSB15A	0
									54657	UGT1A4	0.0156703	11034	DSTN	0
									54726	OTUD4	0.0109284	11036	GTF2A1L	0
									54732	TMED9	0	11045	UPK1A	0.00252708
									54741	LEPROT	0.000590842	11098	PRSS23	0
									54874	FNBP1L	0	11142	PKIG	0
									54898	ELOVL2	0.00120805	11145	PLA2G16	0
									54963	UCKL1	0.00015748	11151	CORO1A	0.012472
									55353	LAPTM4B	0.00209546	11155	LDB3	0.00371972
									55503	TRPV6	0.00155317	11168	PSIP1	0.0190645
									55578	FAM48A	0	11170	FAM107A	0
									55589	BMP2K	0	11188	NISCH	0
									55661	DDX27	0.0449963	11197	WIF1	0.000240964
									55669	MFN1	0.000972222	11215	AKAP11	0
									55744	C7orf44	0.0029148	11231	SEC63	0
									55818	KDM3A	0	11258	DCTN3	0.00931677
									55832	CAND1	0	11259	FILIP1L	0
									55884	WSB2	0	11272	PRR4	0.0466583
									55922	NKRF	0.000588235	11277	TREX1	0.030496
									55937	APOM	0.0184441	11315	PARK7	0
									55958	KLHL9	0.0184279	11319	ECD	0.000126743
									56061	UBFD1	0	11328	FKBP9	0
									56115	PCDHG@	0.00188679	11331	PHB2	0
									56829	ZC3HAV1	0	11337	GABARAP	0
									56926	NCLN	0.00362239	11340	EXOSC8	0
									56928	SPPL2B	0.00650155	22829	NLGN4Y	0.00580913
									56950	SMYD2	0.00030349	22832	KIAA1009	0.0412371
									56951	C5orf15	0.0450297	22833	KIAA0894	0.010458
									56987	BBX	0.00157767	22837	COBLL1	0.0112453
									57007	CXCR7	0.0234219	22841	RAB11FIP2	0.000440044
									57030	SLC17A7	0.00553236	22845	DOLK	0.00356522
									57142	RTN4	0.00155131	22849	CPEB3	0
									57146	TMEM159	0	22858	ICK	0
									57211	GPR126	0.005625	22862	FNDC3A	0
									57418	WDR18	0.0325674	22864	R3HDM2	0.00268577
									57553	MICAL3	0.00292135	22875	ENPP4	0.00115385
									57556	SEMA6A	0	22882	ZHX2	0
									57613	KIAA1467	0.0011889	22883	CLSTN1	0
									58528	RRAGD	0	22891	ZNF365	0.00150943
									64087	MCCC2	0	22897	CEP164	0.00872642
									64116	SLC39A8	0.00140127	22903	BTBD3	0
									64746	ACBD3	0.00363436	22909	FAN1	0
									64764	CREB3L2	0	22943	DKK1	0.000127389
									64795	RMND5A	0	22978	NT5C2	0
									65108	MARCKSL1	0.00553814	22981	NINL	0
									65117	RSRC2	0.00155689	23015	GOLGA8A	0
									65125	WNK1	0.00129702	23022	PALLD	0
									79017	GGCT	0	23024	PDZRN3	0
									79053	ALG8	0	23028	KDM1A	0.0139586
									79586	CHPF	0	23032	USP33	0
									79706	PRKRIP1	0	23042	PDXDC1	0.000447928
									79882	ZC3H14	0.0232694	23048	FNBP1	0.00718901
									79888	LPCAT1	0	23052	ENDOD1	0.000241546
									80347	COASY	0.0263415	23053	KIAA0913	0.0381014
									81628	TSC22D4	0.011355	23063	WAPAL	0.000123305
									81688	C6orf62	0	23078	KIAA0564	0.0392487
									83604	TMEM47	0.000165017	23086	EXPH5	0.00526756
									84243	ZDHHC18	0.00364238	23090	ZNF423	0.0207719
									84851	TRIM52	0	23107	MRPS27	0.0294673
									84869	CBR4	0	23118	TAB2	0
									84901	NFATC2IP	0	23126	POGZ	0.00275801
									84942	WDR73	0.00154394	23142	DCUN1D4	0
									85236	HIST1H2BK	0	23150	FRMD4B	0.0339722
									90338	ZNF160	0	23158	TBC1D9	0.0302013
									90362	FAM110B	0	23160	WDR43	0.000132802
									90634	N4BP2L1	0.017153	23167	EFR3A	0.000636943
									91304	C19orf6	0.00874751	23168	RTF1	0.000130039
									91316	LOC91316	0.043209	23171	GPD1L	0
									91445	RNF185	0	23173	METAP1	0
									91746	YTHDC1	0.0158416	23179	RGL1	0.0117381
									92211	CDHR1	0.00720812	23185	LARP4B	0
									94239	H2AFV	0	23189	KANK1	0
									114882	OSBPL8	0.00852558	23200	ATP11B	0.000232288
									114908	TMEM123	0	23213	SULF1	0
									116138	KLHDC3	0	23231	SEL1L3	0.00023753
									116228	FAM36A	0	23236	PLCB1	0
									116285	ACSM1	0	23242	COBL	0.00956052
									121504	HIST4H4	0	23244	PDS5A	0.000549451
									122616	C14orf79	0.04071	23245	ASTN2	0
									123720	WHAMM	0.0219224	23259	DDHD2	0
									129642	MBOAT2	0.00493697	23263	MCF2L	0.000645856
									131185	LOC131185	0	23266	LPHN2	0.00364267
									131408	FAM131A	0	23268	DNMBP	0.0133929
									131578	LRRC15	0.00015361	23269	MGA	0.00253853
									133619	PRRC1	0	23301	EHBP1	0.000457666
									147179	WIPF2	0	23303	KIF13B	0
									150759	LOC150759	0.00250284	23310	NCAPD3	0
									154661	RUNDC3B	0.0109073	23316	CUX2	0
									155066	ATP6V0E2	0	23321	TRIM2	0
									157562	LOC157562	0.00130378	23324	MAN2B2	0
									201562	PTPLB	0	23327	NEDD4L	0
									206358	SLC36A1	0.0125704	23331	TTC28	0.00260323
									220988	HNRNPA3	0.0234025	23335	WDR7	0
									221061	FAM171A1	0.00260181	23336	SYNM	0
									221395	GPR116	0	23338	PHF15	0.000345622
									221830	TWISTNB	0	23341	DNAJC16	0.000126103
									222161	DKFZP586I1420	0	23345	SYNE1	0
									253943	YTHDF3	0.00935961	23350	SR140	0.0001287
									260294	NSUN5P2	0.00290828	23352	UBR4	0
									261726	TIPRL	0.000154083	23359	FAM189A1	0.00107212
									266740	MAGEA2B	0	23369	PUM2	0
									283131	NEAT1	0	23376	KIAA0776	0.0001321
									283755	HERC2P3	0.00943026	23382	AHCYL2	0.00124283
									284889	LOC284889	0	23385	NCSTN	0.0369622
									285148	IAH1	0.00165485	23394	ADNP	0.00874016
									374819	LRRC37A3	0.000162602	23396	PIP5K1C	0.0233471
									375449	MAST4	0.00122283	23398	PPWD1	0
									375790	AGRN	0.0179825	23421	ITGB3BP	0.0423348
									387082	SUMO4	0.0278675	23443	SLC35A3	0
									400322	HERC2P2	0	23452	ANGPTL2	0
									400986	LOC400986	0.00372399	23474	ETHE1	0
									404672	GTF2H5	0	23479	ISCU	0
									440248	HERC2P9	0	23492	CBX7	0
									445329	SULT1A4	0	23498	HAAO	0.0392233
									445347	TARP	0.0247533	23499	MACF1	0
									445815	PALM2-AKAP2	0	23506	KIAA0240	0.0176429
									653483	C6orf124	0.00220418	23508	TTC9	0.00984615
									100126583	LOC100126583	0	23564	DDAH2	0
									100129361	LOC100129361	0.0177504	23595	ORC3	0.0101994
									100132247	LOC100132247	0	23635	SSBP2	0.00176909
									100132406	NBPF10	0	23637	RABGAP1	0.000131062
									100133941	CD24	0	23641	LDOC1	0
									100170939	LOC100170939	0	23645	PPP1R15A	0
												23646	PLD3	0.0391051
												23647	ARFIP2	0
												23650	TRIM29	0
												23658	LSM5	0.0158811
												23673	STX12	0.0126866
												23705	CADM1	0.000714286
												23741	EID1	0.0272418
												23760	PITPNB	0.00193906
												23764	MAFF	0
												23768	FLRT2	0
												23779	ARHGAP8	0
												25800	SLC39A6	0
												25802	LMOD1	0
												25805	BAMBI	0.0192635
												25814	ATXN10	0
												25833	POU2F3	0.0466919
												25840	METTL7A	0.00124046
												25843	MOBKL3	0.000630915
												25844	YIPF3	0
												25849	PARM1	0
												25854	FAM149A	0.0354331
												25864	ABHD14A	0.00838608
												25878	MXRA5	0
												25891	PAMR1	0
												25907	TMEM158	0.000126582
												25915	NDUFAF3	0.0216329
												25932	CLIC4	0
												25937	WWTR1	0
												25945	PVRL3	0
												25949	SYF2	0.0061157
												25957	SFRS18	0
												25963	TMEM87A	0
												25966	C2CD2	0.000239234
												25976	TIPARP	0
												25999	CLIP3	0.000627615
												26002	MOXD1	0
												26009	ZZZ3	0.00689935
												26020	LRP10	0.000458716
												26036	ZNF451	0
												26040	SETBP1	0.00875394
												26046	LTN1	0
												26047	CNTNAP2	0
												26050	SLITRK5	0.0045724
												26057	ANKRD17	0
												26065	LSM14A	0.00211592
												26098	C10orf137	0
												26112	CCDC69	0.0089914
												26123	TCTN3	0.0359948
												26128	KIAA1279	0
												26136	TES	0.0222686
												26137	ZBTB20	0.00013245
												26175	C14orf109	0
												26191	PTPN22	0.0323118
												26211	OR2F1	0.00822027
												26227	PHGDH	0.00175926
												26268	FBXO9	0
												26509	MYOF	0
												26751	SH3YL1	0
												26872	STEAP1	0
												26953	RANBP6	0.00874704
												27020	NPTN	0
												27074	LAMP3	0.00123692
												27163	NAAA	0.000347625
												27232	GNMT	0.0433566
												27235	COQ2	0.000240674
												27250	PDCD4	0.043176
												27293	SMPDL3B	0.0227901
												27295	PDLIM3	0
												27316	RBMX	0
												27335	EIF3K	0
												27350	APOBEC3C	0
												28902	IGKV1D-13	0.0470736
												28908	IGKV4-1	0.0235052
												28951	TRIB2	0.000621762
												29760	BLNK	0
												29899	GPSM2	0.0227524
												29969	MDFIC	0.00587748
												29970	SCHIP1	0
												30851	TAX1BP3	0
												30968	STOML2	0.00372294
												50628	GEMIN4	0.00306212
												50717	DCAF8	0
												50853	VILL	0.00949807
												50858	TTTY1	0.0172538
												50859	SPOCK3	0.000240385
												51029	PPPDE1	0
												51031	GLOD4	0
												51050	PI15	0.0348255
												51097	SCCPDH	0
												51100	SH3GLB1	0.0017658
												51109	RDH11	0
												51172	NAGPA	0.00821372
												51232	CRIM1	0.000235849
												51316	PLAC8	0.0095275
												51347	TAOK3	0.00647011
												51421	AMOTL2	0
												51454	GULP1	0.000130719
												51493	C22orf28	0
												51567	TDP2	0.000235018
												51573	GDE1	0.00691619
												51574	LARP7	0.00404475
												51585	PCF11	0.00761828
												51599	LSR	0.000545852
												51606	ATP6V1H	0
												51614	ERGIC3	0
												51669	TMEM66	0
												51706	CYB5R1	0
												51741	WWOX	0
												54103	PION	0
												54363	HAO1	0.00106486
												54432	YIPF1	0
												54453	RIN2	0
												54462	FAM190B	0
												54578	UGT1A6	0.0121348
												54587	MXRA8	0.0107985
												54658	UGT1A1	0.0327128
												54659	UGT1A3	0.0418112
												54838	C10orf26	0
												54898	ELOVL2	0.00823341
												55187	VPS13D	0.000235294
												55233	MOBKL1B	0.0110522
												55786	ZNF415	0.0395213
												55823	VPS11	0.0179158
												55830	GLT8D1	0.00731511
												55888	ZNF167	0.00668842
												55905	RNF114	0.00372617
												56255	TMX4	0.000629591
												56267	CCBL2	0
												56271	BEX4	0
												57134	MAN1C1	0.0339947
												57178	ZMIZ1	0.000643777
												57188	ADAMTSL3	0.000711382
												57205	ATP10D	0
												57326	PBXIP1	0
												57460	PPM1H	0
												57509	MTUS1	0.0176681
												57515	SERINC1	0.0012464
												57804	POLD4	0.000982318
												58500	ZNF250	0.0227147
												60436	TGIF2	0
												60489	APOBEC3G	0.00887667
												64112	MOAP1	0
												64582	GPR135	0.032691
												64595	TTTY15	0.0349342
												64844	2011-03-07	0
												65110	UPF3A	0.000132626
												66008	TRAK2	0.00527197
												79026	AHNAK	0
												79424	CYP3A5P2	0.0145681
												79602	ADIPOR2	0.000615385
												79912	PYROXD1	0.0057309
												79921	TCEAL4	0.000630252
												80055	PGAP1	0.00463744
												80208	SPG11	0
												80303	EFHD1	0.00268097
												81550	TDRD3	0
												81563	C1orf21	0.0028394
												83604	TMEM47	0
												83752	LONP2	0.000129702
												83988	NCALD	0.000236407
												83989	FAM172A	0.000125313
												84159	ARID5B	0
												84162	KIAA1109	0
												84909	C9orf3	0
												84981	C17orf91	0
												85453	TSPYL5	0
												89845	ABCC10	0.0295148
												89927	C16orf45	0
												89944	GLB1L2	0
												90627	STARD13	0
												91543	RSAD2	0.000442478
												91851	CHRDL1	0
												92689	FAM114A1	0
												92856	IMP4	0.00063762
												93436	ARMC6	0.0296097
												103910	MYL12B	0.000457143
												112611	RWDD2A	0.00754414
												113146	AHNAK2	0
												115207	KCTD12	0.000628272
												116039	OSR2	0
												116832	RPL39L	0.0103896
												125144	NCRNA00188	0
												126393	HSPB6	0.00844515
												130074	FAM168B	0.0269571
												140609	NEK7	0.00070922
												150094	SIK1	0
												151011	2011-09-10	0
												152559	PAQR3	0.024743
												157567	ANKRD46	0.0348485
												157680	VPS13B	0
												158427	TSTD2	0.00176252
												158471	PRUNE2	0
												162427	FAM134C	0.00012837
												166647	GPR125	0
												171220	DSTNP2	0
												196740	C10orf72	0
												200576	PIKFYVE	0.000122699
												201725	C4orf46	0.0145055
												203069	R3HCC1	0
												203197	C9orf91	0.012012
												219654	ZCCHC24	0
												220594	LOC220594	0.0227743
												220988	HNRNPA3	0.0283006
												221061	FAM171A1	0.0473585
												221154	EFHA1	0
												221960	C7orf28B	0.0170626
												221981	THSD7A	0.0088697
												253190	SERHL2	0.000620476
												253725	FAM21C	0
												253959	RALGAPA1	0
												259230	SGMS1	0
												283450	C12orf51	0.000128866
												284119	PTRF	0
												285596	FAM153A	0.000443459
												374291	NDUFS7	0
												375056	MIA3	0
												439921	MXRA7	0.000631579
												445347	TARP	0
												643733	LOC643733	0.0489014
												652147	LOC652147	0.00061665
												727830	FAM75A3	0.0353482
												727851	RGPD8	0.000126422
												728441	GGT2	0
												728661	SLC35E2B	0
												728689	EIF3CL	0.00724055
												730101	LOC730101	0.00649137
												100037417	DDTL	0
												100126583	LOC100126583	0.00177404
												100128836	LOC100128836	0.000451977
												100130449	PP14571	0.000344432
												100133273	RPL21P80	0
